# Supplementary material for: Genomic epidemiology of Shigella in the United Kingdom shows transmission of pathogen sublineages and determinants of antimicrobial resistance
Source: Sci Rep. 2018 May 9;8:7389. doi: 10.1038/s41598-018-25764-3 (PMC5943296; doi:10.1038/s41598-018-25764-3)
Supplement: Supplementary file 1 — Dataset 1 [file 41598_2018_25764_MOESM1_ESM.xlsx]

## Sheet: Isolate_metadata
Sample details and data accessibility						Year of collection and patient details					Phylogenetic results			Antimicrobial resistance detection results (for gyrA/parC field is the amino acid at that location, for acquired resistance genes field is the length of the contiguous sequence (bp) on which gene appears in the Illumina assembly)
Lane	Species	Accession number	ID	Illumina assembly length	Illumina assembly number of contigs	Year	Patient travel	High risk histories	Low risk histories	Travel destination	Species-level Lineage/Phylogroup	MSM associated clades	Ciprofloxacin resistance clades (UK cross section only)	gyrA83	gyrA83aa	gyrA87	gyrA87aa	parC80	parC80aa	parC84	parC84aa	blaCTX-M-15	blaCTX-M-3	QnrB19	aadA1	dfrA1	strB	sul2	strA	tet(B)	blaOXA-1	catA1	tet(A)	blaTEM-1B	mph(A)	sul1	erm(B)	dfrA14	aadA5	dfrA17	dfrA5	aac(3)-IId	dfrA12	aadA2	blaTEM-1C	blaTEM-1D	dfrA7	qepA	blaCTX-M-27
18787_5#91	S. flexneri 2a	ERR1364142	FLEXNERI2A_188	4665745	336	2014	High risk history	Asia		Pakistan	PG3	Major_MSM_clade		Wildtype	S	Wildtype	D	Wildtype	S	Wildtype	E				2115					9015	2115	1204		1879	15948	15948	3350		15948	15948
18787_4#21	S. flexneri 2a	ERR1363978	FLEXNERI2A_021	4623619	319	2008	Low risk history		Unknown		PG3			Wildtype	S	Wildtype	D	Wildtype	S	Wildtype	E				15327					15327	15327	15327						6894
18787_4#33	S. flexneri 2a	ERR1363990	FLEXNERI2A_033	4553099	321	2009	Low risk history		Unknown		PG3			Wildtype	S	Wildtype	D	Wildtype	S	Wildtype	E				30185		6296			6759	7018
18787_4#51	S. flexneri 2a	ERR1364008	FLEXNERI2A_051	4586965	324	2010	Low risk history		Unknown		PG3			Wildtype	S	Wildtype	D	Wildtype	S	Wildtype	E				8998		6909	6909		24153	8998	8998						6909
18787_5#16	S. flexneri 2a	ERR1364067	FLEXNERI2A_110	4650592	315	2012	Low risk history		Unknown		PG3			Wildtype	S	Wildtype	D	Wildtype	S	Wildtype	E				9592					23080	9592	9592
18787_5#41	S. flexneri 2a	ERR1364092	FLEXNERI2A_135	4527350	338	2013	Low risk history		No travel		PG3			Wildtype	S	Wildtype	D	Wildtype	S	Wildtype	E				33760	33760	6313	6313	6313
18787_4#3	S. flexneri 2a	ERR1363960	FLEXNERI2A_003	4552211	322	2008	Low risk history		Unknown		PG3			Wildtype	S	Wildtype	D	Wildtype	S	Wildtype	E						6312		6312	3754	8126	8126
18787_4#6	S. flexneri 2a	ERR1363963	FLEXNERI2A_006	4558470	311	2008	Low risk history		No travel		PG3			Wildtype	S	Wildtype	D	Wildtype	S	Wildtype	E					3674	6307	6307	6307	4252	8116	8116
18787_4#5	S. flexneri 2a	ERR1363962	FLEXNERI2A_005	4559506	314	2008	Low risk history		Unknown		PG3			Wildtype	S	Wildtype	D	Wildtype	S	Wildtype	E				30185	3673	6310	6310	6310	7123	8120	8120
18787_4#10	S. flexneri 2a	ERR1363967	FLEXNERI2A_010	4570947	315	2008	Low risk history		Unknown		PG3			Wildtype	S	Wildtype	D	Wildtype	S	Wildtype	E				30185		6314		6314	4252	8128	8128
18787_4#16	S. flexneri 2a	ERR1363973	FLEXNERI2A_016	4579319	334	2008	Low risk history		Unknown		PG3			Wildtype	S	Wildtype	D	Wildtype	S	Wildtype	E								6308	7127	8127	8127
18787_4#19	S. flexneri 2a	ERR1363976	FLEXNERI2A_019	4539339	319	2008	High risk history	Asia		Sri lanka	PG3		Yes	Mutant	L	Mutant	N	Mutant	I	Wildtype	E				10924		6317		6317	18873	8126	8126
18787_4#22	S. flexneri 2a	ERR1363979	FLEXNERI2A_022	4566178	309	2009	Low risk history		Unknown		PG3			Wildtype	S	Mutant	N	Wildtype	S	Wildtype	E				30185					3751	8131	8131
18787_4#24	S. flexneri 2a	ERR1363981	FLEXNERI2A_024	4569059	325	2009	Low risk history		Unknown		PG3			Wildtype	S	Wildtype	D	Wildtype	S	Wildtype	E						6316		6316	3757	8120	8120
18787_4#28	S. flexneri 2a	ERR1363985	FLEXNERI2A_028	4513331	314	2009	Low risk history		Unknown		PG3			Wildtype	S	Wildtype	D	Wildtype	S	Wildtype	E
18787_4#42	S. flexneri 2a	ERR1363999	FLEXNERI2A_042	4548990	325	2009	Low risk history		Unknown		PG3		Yes	Mutant	L	Mutant	N	Mutant	I	Wildtype	E						6319	6319	6319	19128	8134	8134
18787_4#48	S. flexneri 2a	ERR1364005	FLEXNERI2A_048	4567852	311	2010	Low risk history		Unknown		PG3			Wildtype	S	Wildtype	D	Wildtype	S	Wildtype	E					3683				3751	8127	8127
18787_4#63	S. flexneri 2a	ERR1364020	FLEXNERI2A_063	4600622	318	2010	Low risk history		Unknown		PG3			Wildtype	S	Wildtype	D	Wildtype	S	Wildtype	E				33748	33748				18707	18707	18707
18787_4#70	S. flexneri 2a	ERR1364027	FLEXNERI2A_070	4534239	317	2010	Low risk history		Unknown		PG3			Wildtype	S	Wildtype	D	Wildtype	S	Wildtype	E				2147	3679	6317	6317	6317	3755	8121	8121
18787_4#71	S. flexneri 2a	ERR1364028	FLEXNERI2A_071	4549282	331	2010	Low risk history		No travel		PG3		Yes	Mutant	L	Mutant	N	Mutant	I	Wildtype	E				30185	3673	6316	6316	6316	19135	8134	8134
18787_4#75	S. flexneri 2a	ERR1364032	FLEXNERI2A_075	4526579	312	2011	Low risk history		No travel		PG3		Yes	Mutant	L	Mutant	N	Mutant	I	Wildtype	E				30185	3683				3715	8114	8114
18787_4#78	S. flexneri 2a	ERR1364035	FLEXNERI2A_078	4526431	315	2011	Low risk history		Unknown		PG3		Yes	Mutant	L	Mutant	N	Mutant	I	Wildtype	E				30185	3683				15748	15748	15748
18787_4#83	S. flexneri 2a	ERR1364040	FLEXNERI2A_083	4576315	317	2011	Low risk history		No travel		PG3			Wildtype	S	Wildtype	D	Wildtype	S	Wildtype	E				30184	65789	6312	6312	6312	3760		7566
18787_4#84	S. flexneri 2a	ERR1364041	FLEXNERI2A_084	4539324	323	2011	Low risk history		Unknown		PG3			Wildtype	S	Wildtype	D	Wildtype	S	Wildtype	E					3686	6314	6314	6314	3757	8138	8138
18787_4#87	S. flexneri 2a	ERR1364044	FLEXNERI2A_087	4971011	329	2011	High risk history	Asia		Bangladesh	PG3			Wildtype	S	Wildtype	D	Mutant	I	Wildtype	E				81306	3595	6314	6314	6314	81306	81306	81306
18787_4#90	S. flexneri 2a	ERR1364047	FLEXNERI2A_090	4577939	330	2011	Low risk history		No travel		PG3			Wildtype	S	Wildtype	D	Wildtype	S	Wildtype	E				8984					31312	8984	8984
18787_5#3	S. flexneri 2a	ERR1364054	FLEXNERI2A_097	4591935	314	2012	Low risk history		Unknown		PG3		Yes	Mutant	L	Mutant	N	Mutant	I	Wildtype	E					3685	6320	6320	6320	20506	8131	8131
18787_5#11	S. flexneri 2a	ERR1364062	FLEXNERI2A_105	4545305	329	2012	Low risk history		Unknown		PG3			Wildtype	S	Wildtype	D	Wildtype	S	Wildtype	E				33760	33760				3683	8124	8124
18787_5#19	S. flexneri 2a	ERR1364070	FLEXNERI2A_113	4528505	326	2013	Low risk history		Unknown		PG3			Wildtype	S	Wildtype	D	Wildtype	S	Wildtype	E				33760	33760				3758	8003	8003
18787_5#30	S. flexneri 2a	ERR1364081	FLEXNERI2A_124	4570252	317	2013	Low risk history		Unknown		PG3			Wildtype	S	Wildtype	D	Wildtype	S	Wildtype	E				8985		6932	6932		8990	8985	8985						6932
18787_5#36	S. flexneri 2a	ERR1364087	FLEXNERI2A_130	4551982	318	2013	High risk history	Asia		Pakistan	PG3			Wildtype	S	Wildtype	D	Wildtype	S	Wildtype	E					3673	6319	6319	6319	18774	7500
18787_5#37	S. flexneri 2a	ERR1364088	FLEXNERI2A_131	4567807	313	2013	Low risk history		Unknown		PG3		Yes	Mutant	L	Mutant	N	Mutant	I	Wildtype	E				33760	33760		6318	6318	18892	8121	8121
18787_5#38	S. flexneri 2a	ERR1364089	FLEXNERI2A_132	4562261	310	2013	Low risk history		Unknown		PG3		Yes	Mutant	L	Mutant	N	Mutant	I	Wildtype	E					3679				19108	8126	8126
18787_5#40	S. flexneri 2a	ERR1364091	FLEXNERI2A_134	4595302	317	2013	Low risk history		Unknown		PG3			Wildtype	S	Wildtype	D	Wildtype	S	Wildtype	E				19677		6908	6908		19677	19677	19677
18787_5#43	S. flexneri 2a	ERR1364094	FLEXNERI2A_137	4535530	307	2014	Low risk history		Unknown		PG3		Yes	Mutant	L	Mutant	N	Mutant	I	Wildtype	E					3671	6320	6320	6320	18762	8134	8134
18787_5#57	S. flexneri 2a	ERR1364108	FLEXNERI2A_151	4571291	318	2014	Low risk history		Unknown		PG3		Yes	Mutant	L	Mutant	N	Mutant	I	Wildtype	E					3679	6318	6318	6318	19151	8132	8132
18787_5#62	S. flexneri 2a	ERR1364113	FLEXNERI2A_156	4578381	309	2014	Low risk history		Unknown		PG3		Yes	Mutant	L	Mutant	N	Mutant	I	Wildtype	E					3683		6316	6316		8127	8127
18787_5#63	S. flexneri 2a	ERR1364114	FLEXNERI2A_157	4547792	319	2014	Low risk history		No travel		PG3			Wildtype	S	Wildtype	D	Wildtype	S	Wildtype	E					3677	6312	6312	6312	3756	8118	8118
18787_5#67	S. flexneri 2a	ERR1364118	FLEXNERI2A_161	4572085	324	2014	Low risk history		Unknown		PG3		Yes	Mutant	L	Mutant	N	Mutant	I	Wildtype	E					3681	6318	6318	6318	19157	8137	8137
18787_5#90	S. flexneri 2a	ERR1364141	FLEXNERI2A_187	4577086	317	2014	Low risk history		No travel		PG3			Wildtype	S	Mutant	N	Wildtype	S	Wildtype	E					3685	6335	6335		3753	8131	8131
18787_5#4	S. flexneri 2a	ERR1364055	FLEXNERI2A_098	4560939	330	2012	Low risk history		Unknown		PG3			Wildtype	S	Wildtype	D	Wildtype	S	Wildtype	E						5148	5148	5148				45404	7369				4273
18787_4#53	S. flexneri 2a	ERR1364010	FLEXNERI2A_053	4645895	324	2010	Low risk history		No travel		PG3			Wildtype	S	Wildtype	D	Wildtype	S	Wildtype	E				2147	3690	6312	6312	6312	3747	8118	8118
18787_4#35	S. flexneri 2a	ERR1363992	FLEXNERI2A_035	4695284	311	2009	Low risk history		Unknown		PG3			Wildtype	S	Wildtype	D	Wildtype	S	Wildtype	E	22702			8014		54742		54742	3756	22702	22702		22702		22702											22702
18787_5#9	S. flexneri 2a	ERR1364060	FLEXNERI2A_103	4630092	319	2012	Low risk history		Unknown		PG3		Yes	Mutant	L	Mutant	N	Mutant	I	Wildtype	E				33873	33873				4252	8119	8119		67997	67997
18787_5#86	S. flexneri 2a	ERR1364137	FLEXNERI2A_183	4740322	346	2014	Low risk history		Unknown		PG3	Major_MSM_clade		Wildtype	S	Wildtype	D	Wildtype	S	Wildtype	E				3831					23552	3831	5046		1862	9411	9411	2678		9411	9411
18787_5#59	S. flexneri 2a	ERR1364110	FLEXNERI2A_153	4645363	325	2014	Low risk history		Unknown		PG3	Major_MSM_clade		Wildtype	S	Wildtype	D	Wildtype	S	Wildtype	E				2329					23519	2329	18741		1848	18741	18741	18741		18741	18741
18787_5#80	S. flexneri 2a	ERR1364131	FLEXNERI2A_176	4648062	336	2014	Low risk history		No travel		PG3	Major_MSM_clade		Wildtype	S	Wildtype	D	Wildtype	S	Wildtype	E				64445					5810	64445	17870		1825	17870	17870	1981		17870	17870
18787_5#58	S. flexneri 2a	ERR1364109	FLEXNERI2A_152	4650415	335	2014	Low risk history		Unknown		PG3	Major_MSM_clade		Wildtype	S	Wildtype	D	Wildtype	S	Wildtype	E				2317					85648	2317	5047		1854	11045	11045	1969		11045	11045
18787_5#49	S. flexneri 2a	ERR1364100	FLEXNERI2A_143	4649739	337	2014	Low risk history		Unknown		PG3	Major_MSM_clade		Wildtype	S	Wildtype	D	Wildtype	S	Wildtype	E				2330					14596	2330	71519		1836	71519	71519	71519		71519	71519
18787_5#68	S. flexneri 2a	ERR1364119	FLEXNERI2A_162	4684598	338	2014	Low risk history		No travel		PG3	Major_MSM_clade		Wildtype	S	Wildtype	D	Wildtype	S	Wildtype	E				6418					23498	6418	6323		6418	73427	73427	73427		73427	73427
18787_5#50	S. flexneri 2a	ERR1364101	FLEXNERI2A_144	4648578	329	2014	Low risk history		Unknown		PG3	Major_MSM_clade		Wildtype	S	Wildtype	D	Wildtype	S	Wildtype	E				3860					23553	3860	5062		1864	9495	9495	2683		9495	9495
18787_5#45	S. flexneri 2a	ERR1364096	FLEXNERI2A_139	4648771	335	2014	Low risk history		Unknown		PG3	Major_MSM_clade		Wildtype	S	Wildtype	D	Wildtype	S	Wildtype	E				3843					23551	3843	1181		1859	9511	9511	3270		9511	9511
18787_5#85	S. flexneri 2a	ERR1364136	FLEXNERI2A_182	4665025	331	2014	Low risk history		Unknown		PG3	Major_MSM_clade		Wildtype	S	Wildtype	D	Wildtype	S	Wildtype	E				2340					23561	2340	1198		1923	4678	11617	2664		11617	11617
18787_5#31	S. flexneri 2a	ERR1364082	FLEXNERI2A_125	4666503	335	2013	Low risk history		No travel		PG3	Major_MSM_clade		Wildtype	S	Wildtype	D	Wildtype	S	Wildtype	E				2344					23523	2344	1202		1865	11958	11958	1984		11958	11958
18787_5#52	S. flexneri 2a	ERR1364103	FLEXNERI2A_146	4659510	329	2014	Low risk history		Unknown		PG3	Major_MSM_clade		Wildtype	S	Wildtype	D	Wildtype	S	Wildtype	E				2342					5814	2342	5259		1869	75175	75175	75175		75175	75175
18787_5#69	S. flexneri 2a	ERR1364120	FLEXNERI2A_163	4648723	343	2014	Low risk history		Unknown		PG3	Major_MSM_clade		Wildtype	S	Wildtype	D	Wildtype	S	Wildtype	E				2306					23576	2306	1192		1858	11041	11041	1971		11041	11041
18787_5#66	S. flexneri 2a	ERR1364117	FLEXNERI2A_160	4687333	342	2014	Low risk history		No travel		PG3	Major_MSM_clade		Wildtype	S	Wildtype	D	Wildtype	S	Wildtype	E				2346					23499	2346	5066		4179	9540	9540	64122		9540	9540
18787_5#53	S. flexneri 2a	ERR1364104	FLEXNERI2A_147	4645185	333	2014	Low risk history		Unknown		PG3	Major_MSM_clade		Wildtype	S	Wildtype	D	Wildtype	S	Wildtype	E				2289					23541	2289	1180		1862	11048	11048	2568		11048	11048
18787_5#61	S. flexneri 2a	ERR1364112	FLEXNERI2A_155	4652130	333	2014	Low risk history		Unknown		PG3	Major_MSM_clade		Wildtype	S	Wildtype	D	Wildtype	S	Wildtype	E				2308					5815	2308	80898		1853	80898	80898	80898		80898	80898
18787_5#42	S. flexneri 2a	ERR1364093	FLEXNERI2A_136	4651623	335	2013	Low risk history		No travel		PG3	Major_MSM_clade		Wildtype	S	Wildtype	D	Wildtype	S	Wildtype	E				2317					23524	2317	1196		1840	11039	11039	1971		11039	11039
18787_5#81	S. flexneri 2a	ERR1364132	FLEXNERI2A_178	4681528	355	2014	Low risk history		Unknown		PG3	Major_MSM_clade		Wildtype	S	Wildtype	D	Wildtype	S	Wildtype	E				2348					5896	2348	1206		1944	19831	19831	19831		19831	19831
18787_5#78	S. flexneri 2a	ERR1364129	FLEXNERI2A_174	4712191	336	2014	Low risk history		Unknown		PG3	Major_MSM_clade		Wildtype	S	Wildtype	D	Wildtype	S	Wildtype	E				2349					5859	2349	6307		1870	76096	76096	76096		76096	76096
18787_5#60	S. flexneri 2a	ERR1364111	FLEXNERI2A_154	4681459	334	2014	Low risk history		Unknown		PG3	Major_MSM_clade		Wildtype	S	Wildtype	D	Wildtype	S	Wildtype	E				2346					5894	2346	1204		1867	14410	14410	14410		14410	14410
18787_5#84	S. flexneri 2a	ERR1364135	FLEXNERI2A_181	4643084	338	2014	Low risk history		Unknown		PG3	Major_MSM_clade		Wildtype	S	Wildtype	D	Wildtype	S	Wildtype	E				2296					23542	2296	1168		1856	11038	11038	2567		11038	11038
18787_5#47	S. flexneri 2a	ERR1364098	FLEXNERI2A_141	4645552	343	2014	Low risk history		No travel		PG3	Major_MSM_clade		Wildtype	S	Wildtype	D	Wildtype	S	Wildtype	E				2303					23545	2303	1182		1852	11041	11041	1968		11041	11041
18787_5#83	S. flexneri 2a	ERR1364134	FLEXNERI2A_180	4644760	334	2014	Low risk history		Unknown		PG3	Major_MSM_clade		Wildtype	S	Wildtype	D	Wildtype	S	Wildtype	E				2318					23561	2318	1195		1857	17776	17776	17776		17776	17776
18787_5#79	S. flexneri 2a	ERR1364130	FLEXNERI2A_175	4682558	346	2014	Low risk history		Unknown		PG3	Major_MSM_clade		Wildtype	S	Wildtype	D	Wildtype	S	Wildtype	E				2343					23584	2343	1201		1894	11960	11960	1990		11960	11960
18787_5#65	S. flexneri 2a	ERR1364116	FLEXNERI2A_159	4686029	334	2014	Low risk history		Unknown		PG3	Major_MSM_clade		Wildtype	S	Wildtype	D	Wildtype	S	Wildtype	E				2349					9123	2349	3980		16195	16195	16195	16195		16195	16195
18787_5#74	S. flexneri 2a	ERR1364125	FLEXNERI2A_170	4670598	338	2014	Low risk history		Unknown		PG3	Major_MSM_clade		Wildtype	S	Wildtype	D	Wildtype	S	Wildtype	E				2125					5818	2125	1202		1882	14217	14217	14217		14217	14217
18787_5#71	S. flexneri 2a	ERR1364122	FLEXNERI2A_165	4644091	334	2014	Low risk history		Unknown		PG3	Major_MSM_clade		Wildtype	S	Wildtype	D	Wildtype	S	Wildtype	E				2343					68095	2343	18768		1842	18768	18768	18768		18768	18768
18787_5#75	S. flexneri 2a	ERR1364126	FLEXNERI2A_171	4667488	330	2014	Low risk history		No travel		PG3	Major_MSM_clade		Wildtype	S	Wildtype	D	Wildtype	S	Wildtype	E				2125					5812	2125	5868		1877	11346	11346	63733		11346	11346
18787_5#55	S. flexneri 2a	ERR1364106	FLEXNERI2A_149	4685609	325	2014	Low risk history		Unknown		PG3	Major_MSM_clade		Wildtype	S	Wildtype	D	Wildtype	S	Wildtype	E				2346		6905	6905		23552	2346	85679		85679	85679	85679	85679	6905	85679	85679
18787_5#82	S. flexneri 2a	ERR1364133	FLEXNERI2A_179	4688987	334	2014	Low risk history		No travel		PG3	Major_MSM_clade		Wildtype	S	Wildtype	D	Wildtype	S	Wildtype	E				2348			6908		23564	2348	5267		79685	79685	79685	79685	6908	79685	79685
18787_5#56	S. flexneri 2a	ERR1364107	FLEXNERI2A_150	4680750	335	2014	Low risk history		Unknown		PG3	Major_MSM_clade		Wildtype	S	Wildtype	D	Wildtype	S	Wildtype	E				2346		6907	6907		23561	2346	85733		85733	85733	85733	85733	6907	85733	85733
18787_5#22	S. flexneri 2a	ERR1364073	FLEXNERI2A_116	4605775	321	2013	Low risk history		No travel		PG3	Major_MSM_clade		Wildtype	S	Wildtype	D	Wildtype	S	Wildtype	E				8974		6910	6910		24139	8974	8974						6910
18787_4#77	S. flexneri 2a	ERR1364034	FLEXNERI2A_077	4574694	328	2011	Low risk history		Unknown		PG3			Wildtype	S	Wildtype	D	Wildtype	S	Wildtype	E				33760	33760				3760	7979	7979
18787_5#12	S. flexneri 2a	ERR1364063	FLEXNERI2A_106	4593119	322	2012	Low risk history		Unknown		PG3	Major_MSM_clade		Wildtype	S	Wildtype	D	Wildtype	S	Wildtype	E				33011		6907	6907		33011	33011	33011
18787_4#8	S. flexneri 2a	ERR1363965	FLEXNERI2A_008	4539213	330	2008	Low risk history		Unknown		PG3			Wildtype	S	Wildtype	D	Wildtype	S	Wildtype	E				33748	33748	6311	6311	6311	3766	8061	8061
18787_5#8	S. flexneri 2a	ERR1364059	FLEXNERI2A_102	4611023	333	2012	Low risk history		Unknown		PG3	Major_MSM_clade		Wildtype	S	Wildtype	D	Wildtype	S	Wildtype	E				9022		6904	6904		6456	9022	9022						6904
18787_5#23	S. flexneri 2a	ERR1364074	FLEXNERI2A_117	4621668	329	2013	Low risk history		Unknown		PG3	Major_MSM_clade		Wildtype	S	Wildtype	D	Wildtype	S	Wildtype	E				33023		6907	6907		33023	33023	33023						6907
18787_4#14	S. flexneri 2a	ERR1363971	FLEXNERI2A_014	4560267	329	2008	Low risk history		Unknown		PG3			Wildtype	S	Wildtype	D	Wildtype	S	Wildtype	E				4637		6311		6311	3751	8458	8458
18787_5#17	S. flexneri 2a	ERR1364068	FLEXNERI2A_111	4586630	311	2013	Low risk history		Unknown		PG3			Wildtype	S	Wildtype	D	Wildtype	S	Wildtype	E					3681	6312	6312	6312	3713	8125	8125
18787_5#25	S. flexneri 2a	ERR1364076	FLEXNERI2A_119	4607926	334	2013	Low risk history		No travel		PG3	Major_MSM_clade		Wildtype	S	Wildtype	D	Wildtype	S	Wildtype	E				9014		6908	6908		6255	9014	9014						6908
18787_5#26	S. flexneri 2a	ERR1364077	FLEXNERI2A_120	4603806	327	2013	Low risk history		Unknown		PG3	Major_MSM_clade		Wildtype	S	Wildtype	D	Wildtype	S	Wildtype	E				15345		6907	6907		15345	15345	15345						6907
18787_5#28	S. flexneri 2a	ERR1364079	FLEXNERI2A_122	4600548	332	2013	Low risk history		Unknown		PG3	Major_MSM_clade		Wildtype	S	Wildtype	D	Wildtype	S	Wildtype	E				9020					6456	9020	9020
18787_5#35	S. flexneri 2a	ERR1364086	FLEXNERI2A_129	4595077	322	2013	Low risk history		Unknown		PG3	Major_MSM_clade		Wildtype	S	Wildtype	D	Wildtype	S	Wildtype	E				8972		6908	6908		24139	8972	8972						6908
18787_5#72	S. flexneri 2a	ERR1364123	FLEXNERI2A_166	4599526	334	2014	Low risk history		Unknown		PG3	Major_MSM_clade		Wildtype	S	Wildtype	D	Wildtype	S	Wildtype	E				8983		6913	6913		24145	8983	8983						6913
18787_4#46	S. flexneri 2a	ERR1364003	FLEXNERI2A_046	4448694	324	2010	Low risk history		Unknown		PG1			Wildtype	S	Wildtype	D	Wildtype	S	Wildtype	E
18787_5#46	S. flexneri 2a	ERR1364097	FLEXNERI2A_140	4633321	308	2014	High risk history	Asia		India	PG1			Wildtype	S	Wildtype	D	Wildtype	S	Wildtype	E						7856	7856	7856				48031	7856				3450
18787_4#4	S. flexneri 2a	ERR1363961	FLEXNERI2A_004	4589107	320	2008	Low risk history		Unknown		PG3			Mutant	L	Wildtype	D	Mutant	I	Wildtype	E				33760	33760				3747	8128	8128
18787_4#7	S. flexneri 2a	ERR1363964	FLEXNERI2A_007	4519106	316	2008	High risk history	Africa		Angola	PG3			Wildtype	S	Wildtype	D	Wildtype	S	Wildtype	E					3685	6308	6308	6308	3313	8132	8132
18787_4#9	S. flexneri 2a	ERR1363966	FLEXNERI2A_009	4568381	328	2008	Low risk history		Unknown		PG3			Wildtype	S	Wildtype	D	Wildtype	S	Wildtype	E				33760	33760	6199	6199	6199	3761	8137	8137
18787_4#13	S. flexneri 2a	ERR1363970	FLEXNERI2A_013	4607354	332	2008	Low risk history		No travel		PG3			Wildtype	S	Wildtype	D	Wildtype	S	Wildtype	E				9592		6907			23537	9592	9592
18787_4#15	S. flexneri 2a	ERR1363972	FLEXNERI2A_015	4551378	318	2008	High risk history	Africa		South africa	PG3			Wildtype	S	Wildtype	D	Wildtype	S	Wildtype	E						6320		6320	3796	8174	8174
18787_4#17	S. flexneri 2a	ERR1363974	FLEXNERI2A_017	4553041	314	2008	Low risk history		Unknown		PG3			Wildtype	S	Wildtype	D	Wildtype	S	Wildtype	E				30185						8626	8626
18787_4#20	S. flexneri 2a	ERR1363977	FLEXNERI2A_020	4591270	315	2008	Low risk history		Unknown		PG3			Wildtype	S	Wildtype	D	Wildtype	S	Wildtype	E				9645		6875			42853	9645	9645						6875
18787_4#23	S. flexneri 2a	ERR1363980	FLEXNERI2A_023	4562135	306	2009	High risk history	Unknown		Unknown Destination	PG3		Yes	Mutant	L	Mutant	N	Mutant	I	Wildtype	E				30185					55848	8133	8133
18787_4#25	S. flexneri 2a	ERR1363982	FLEXNERI2A_025	4583307	325	2009	Low risk history		Unknown		PG3			Wildtype	S	Wildtype	D	Wildtype	S	Wildtype	E				8969					24140	8969	8969						6899
18787_4#26	S. flexneri 2a	ERR1363983	FLEXNERI2A_026	4589666	311	2009	High risk history	Asia		India	PG3		Yes	Mutant	L	Mutant	N	Mutant	I	Wildtype	E								6310	19158	8129	8129
18787_4#30	S. flexneri 2a	ERR1363987	FLEXNERI2A_030	4534574	312	2009	Low risk history		Unknown		PG3			Wildtype	S	Wildtype	D	Wildtype	S	Wildtype	E
18787_4#31	S. flexneri 2a	ERR1363988	FLEXNERI2A_031	4594387	319	2009	Low risk history		Unknown		PG3			Wildtype	S	Wildtype	D	Wildtype	S	Wildtype	E				30185		6312		6312	15425	15425	15425
18787_4#32	S. flexneri 2a	ERR1363989	FLEXNERI2A_032	4573874	319	2009	High risk history	Asia		India	PG3		Yes	Mutant	L	Mutant	N	Mutant	I	Wildtype	E				30185		6312		6312	19126	8127	8127
18787_4#38	S. flexneri 2a	ERR1363995	FLEXNERI2A_038	4539463	322	2009	Low risk history		Unknown		PG3		Yes	Mutant	L	Mutant	N	Mutant	I	Wildtype	E				33760		6313			13571	8127	8127
18787_4#39	S. flexneri 2a	ERR1363996	FLEXNERI2A_039	4548883	324	2009	Low risk history		Unknown		PG3			Wildtype	S	Wildtype	D	Wildtype	S	Wildtype	E				33760		6316		6316	3696	7995	7995
18787_4#40	S. flexneri 2a	ERR1363997	FLEXNERI2A_040	4576985	325	2009	Low risk history		Unknown		PG3			Wildtype	S	Wildtype	D	Wildtype	S	Wildtype	E				6369				6311	12298	12298	12298
18787_4#44	S. flexneri 2a	ERR1364001	FLEXNERI2A_044	4547972	324	2009	High risk history	Asia		India	PG3		Yes	Mutant	L	Mutant	N	Mutant	I	Wildtype	E					3685	6316	6316	6316	4252	8123	8123
18787_4#45	S. flexneri 2a	ERR1364002	FLEXNERI2A_045	4581210	322	2009	Low risk history		Unknown		PG3			Mutant	L	Wildtype	D	Wildtype	S	Wildtype	E				30185	3679	6318	6318	6318	3746	8119	8119
18787_4#47	S. flexneri 2a	ERR1364004	FLEXNERI2A_047	4530349	315	2010	High risk history	Africa		Egypt	PG3			Wildtype	S	Wildtype	D	Wildtype	S	Wildtype	E
18787_4#49	S. flexneri 2a	ERR1364006	FLEXNERI2A_049	4494139	329	2010	Low risk history		Unknown		PG3			Wildtype	S	Wildtype	D	Wildtype	S	Wildtype	E
18787_4#50	S. flexneri 2a	ERR1364007	FLEXNERI2A_050	4543531	310	2010	High risk history	Asia		Afghanistan	PG3		Yes	Mutant	L	Mutant	N	Mutant	I	Wildtype	E					4247				18763	8126	8126
18787_4#55	S. flexneri 2a	ERR1364012	FLEXNERI2A_055	4584508	318	2010	High risk history	Asia		Pakistan	PG3		Yes	Mutant	L	Mutant	N	Mutant	I	Wildtype	E					3681	6319	6319		19164	8123	8123
18787_4#54	S. flexneri 2a	ERR1364011	FLEXNERI2A_054	4528233	312	2010	Low risk history		Unknown		PG3			Wildtype	S	Wildtype	D	Wildtype	S	Wildtype	E					3686	6314	6314	6314	3760	8122	8122
18787_4#58	S. flexneri 2a	ERR1364015	FLEXNERI2A_058	4534712	322	2010	Low risk history		No travel		PG3			Wildtype	S	Wildtype	D	Wildtype	S	Wildtype	E				8498	8498	6316	6316	6316	3754	8051	8051
18787_4#59	S. flexneri 2a	ERR1364016	FLEXNERI2A_059	4517135	328	2010	Low risk history		No travel		PG3			Wildtype	S	Wildtype	D	Wildtype	S	Wildtype	E				14056	3673	6315	6315	6315	3755	14056	14056
18787_4#61	S. flexneri 2a	ERR1364018	FLEXNERI2A_061	4579594	331	2010	Low risk history		Unknown		PG3			Wildtype	S	Wildtype	D	Wildtype	S	Wildtype	E				30185	3681	6316	6316	6316	3702	8127	8127
18787_4#65	S. flexneri 2a	ERR1364022	FLEXNERI2A_065	4548858	321	2010	High risk history	Asia		Pakistan	PG3			Mutant	L	Wildtype	D	Wildtype	S	Wildtype	E				30185	3671	6316	6316	6316	3728	8134	8134
18787_4#66	S. flexneri 2a	ERR1364023	FLEXNERI2A_066	4610180	315	2010	Low risk history		No travel		PG3			Wildtype	S	Wildtype	D	Wildtype	S	Wildtype	E				33031		6902	6902		33031	33031	33031						6902
18787_4#67	S. flexneri 2a	ERR1364024	FLEXNERI2A_067	4626337	317	2010	Low risk history		Unknown		PG3		Yes	Mutant	L	Mutant	N	Mutant	I	Wildtype	E				30185	3679				3461	8119	8119
18787_4#68	S. flexneri 2a	ERR1364025	FLEXNERI2A_068	4532415	324	2010	Low risk history		Unknown		PG3		Yes	Mutant	L	Mutant	N	Mutant	I	Wildtype	E				30185	3687				19990	8127	8127
18787_4#69	S. flexneri 2a	ERR1364026	FLEXNERI2A_069	4544094	319	2010	High risk history	Asia		India	PG3		Yes	Mutant	L	Mutant	N	Mutant	I	Wildtype	E				33760	33760	6322	6322	6322	39691	8136	8136
18787_4#73	S. flexneri 2a	ERR1364030	FLEXNERI2A_073	4530474	323	2011	Low risk history		Unknown		PG3			Wildtype	S	Wildtype	D	Wildtype	S	Wildtype	E				1053	7622	6313	6313	6313	3758	8035	8035
18787_4#74	S. flexneri 2a	ERR1364031	FLEXNERI2A_074	4541801	314	2011	High risk history	Asia		Pakistan	PG3			Wildtype	S	Wildtype	D	Wildtype	S	Wildtype	E				30185	3680	6315	6315	6315	3747	8131	8131
18787_4#76	S. flexneri 2a	ERR1364033	FLEXNERI2A_076	4525676	323	2011	Low risk history		Unknown		PG3			Wildtype	S	Wildtype	D	Wildtype	S	Wildtype	E				8439	8439		6317	6317	3741	8025	8025
18787_4#79	S. flexneri 2a	ERR1364036	FLEXNERI2A_079	4610491	333	2011	Low risk history		Unknown		PG3			Wildtype	S	Wildtype	D	Wildtype	S	Wildtype	E				8989		6880	6880		24152	8989	8989						6880
18787_4#80	S. flexneri 2a	ERR1364037	FLEXNERI2A_080	4584832	323	2011	Low risk history		Unknown		PG3		Yes	Mutant	L	Mutant	N	Mutant	I	Wildtype	E					3683	6334	6334	6334	7123	8128	8128
18787_4#81	S. flexneri 2a	ERR1364038	FLEXNERI2A_081	4570066	325	2011	Low risk history		Unknown		PG3			Mutant	L	Wildtype	D	Wildtype	S	Wildtype	E				33760	33760				10588
18787_4#82	S. flexneri 2a	ERR1364039	FLEXNERI2A_082	4600516	331	2011	Low risk history		Unknown		PG3			Wildtype	S	Wildtype	D	Wildtype	S	Wildtype	E				9592					10187	9592	9592
18787_4#86	S. flexneri 2a	ERR1364043	FLEXNERI2A_086	4518326	310	2011	High risk history	Latin America		Brazil	PG3			Wildtype	S	Wildtype	D	Wildtype	S	Wildtype	E				33748	33748				12300	12300	12300
18787_4#89	S. flexneri 2a	ERR1364046	FLEXNERI2A_089	4578074	312	2011	Low risk history		No travel		PG3			Wildtype	S	Wildtype	D	Wildtype	S	Wildtype	E				8977		6874	6874		10291	8977	8977						6874
18787_4#91	S. flexneri 2a	ERR1364048	FLEXNERI2A_091	4584055	326	2011	Low risk history		Unknown		PG3			Wildtype	S	Wildtype	D	Wildtype	S	Wildtype	E					3683				3720	8127	8127
18787_4#94	S. flexneri 2a	ERR1364051	FLEXNERI2A_094	4585901	325	2011	High risk history	Unknown		Unknown Destination	PG3		Yes	Mutant	L	Mutant	N	Mutant	I	Wildtype	E					3683	6317	6317	6317	4712	8127	8127
18787_5#2	S. flexneri 2a	ERR1364053	FLEXNERI2A_096	4540864	324	2012	Low risk history		Unknown		PG3			Wildtype	S	Wildtype	D	Wildtype	S	Wildtype	E				7562	7562				81175	8143	8143
18787_5#5	S. flexneri 2a	ERR1364056	FLEXNERI2A_099	4568411	326	2012	High risk history	Latin America		Peru	PG3			Wildtype	S	Wildtype	D	Wildtype	S	Wildtype	E				6381	6381	6327		6327	12799	12799	12799
18787_5#6	S. flexneri 2a	ERR1364057	FLEXNERI2A_100	4567064	319	2012	High risk history	Africa		South africa	PG3			Wildtype	S	Wildtype	D	Wildtype	S	Wildtype	E				33760	33760	6317	6317	6317
18787_5#13	S. flexneri 2a	ERR1364064	FLEXNERI2A_107	4575749	308	2012	High risk history	Asia		India	PG3		Yes	Mutant	L	Mutant	N	Mutant	I	Wildtype	E				33760	33760				7082	8119	8119
18787_5#14	S. flexneri 2a	ERR1364065	FLEXNERI2A_108	4593881	323	2012	High risk history	Africa		Egypt	PG3			Wildtype	S	Wildtype	D	Wildtype	S	Wildtype	E					3681	6316	6316	6316	12382	12382	12382
18787_5#18	S. flexneri 2a	ERR1364069	FLEXNERI2A_112	4567135	321	2013	Low risk history		No travel		PG3			Wildtype	S	Wildtype	D	Wildtype	S	Wildtype	E				9001					24144	9001	9001
18787_5#27	S. flexneri 2a	ERR1364078	FLEXNERI2A_121	4545213	314	2013	Low risk history		Unknown		PG3			Wildtype	S	Wildtype	D	Wildtype	S	Wildtype	E					3673	6315	6315	6315	3704	23129	23129
18787_5#29	S. flexneri 2a	ERR1364080	FLEXNERI2A_123	4515471	315	2013	Low risk history		No travel		PG3			Wildtype	S	Wildtype	D	Wildtype	S	Wildtype	E				8498	8498	6321	6321	6321	3706	17514	17514
18787_5#33	S. flexneri 2a	ERR1364084	FLEXNERI2A_127	4556638	312	2013	Low risk history		Unknown		PG3			Wildtype	S	Wildtype	D	Wildtype	S	Wildtype	E				8475	8475	6305	6305	6305	3756	10704	10704
18787_5#44	S. flexneri 2a	ERR1364095	FLEXNERI2A_138	4544144	317	2014	Low risk history		Unknown		PG3			Wildtype	S	Wildtype	D	Wildtype	S	Wildtype	E				8978		6906	6906		23547	8978	8978						6906
18787_5#48	S. flexneri 2a	ERR1364099	FLEXNERI2A_142	4574136	312	2014	Low risk history		Unknown		PG3		Yes	Mutant	L	Mutant	N	Mutant	I	Wildtype	E					3681	6317	6317	6317	4374	8123	8123
18787_5#73	S. flexneri 2a	ERR1364124	FLEXNERI2A_167	4532520	320	2014	Low risk history		No travel		PG3		Yes	Mutant	L	Mutant	N	Mutant	I	Wildtype	E					3686	6320	6320	6320	18721	8127	8127
18787_5#88	S. flexneri 2a	ERR1364139	FLEXNERI2A_185	4543494	317	2014	Low risk history		Unknown		PG3			Wildtype	S	Wildtype	D	Wildtype	S	Wildtype	E					3671					8623	8623
18787_4#1	S. flexneri 2a	ERR1363958	FLEXNERI2A_001	4558506	335	2008	Low risk history		Unknown		PG3			Wildtype	S	Wildtype	D	Wildtype	S	Wildtype	E				30185				4096	3627	8124	8124													4096
18787_4#27	S. flexneri 2a	ERR1363984	FLEXNERI2A_027	4593077	319	2009	Low risk history		Unknown		PG3			Mutant	L	Wildtype	D	Wildtype	S	Wildtype	E				52446		6386		6386	52446	52446	5728		6386				1070
18787_4#12	S. flexneri 2a	ERR1363969	FLEXNERI2A_012	4590134	333	2008	High risk history	Africa		Egypt	PG3			Wildtype	S	Wildtype	D	Wildtype	S	Wildtype	E								78773				8851	8851							78773
18787_4#85	S. flexneri 2a	ERR1364042	FLEXNERI2A_085	4649393	320	2011	High risk history	Africa		Zimbabwe	PG3			Wildtype	S	Wildtype	D	Wildtype	S	Wildtype	E				30185	3684	71509		71509	13047	13047	13047		71509
18787_5#20	S. flexneri 2a	ERR1364071	FLEXNERI2A_114	4547296	323	2013	Low risk history		Unknown		PG3			Wildtype	S	Wildtype	D	Wildtype	S	Wildtype	E				10334					5277	10334	10334
18787_4#52	S. flexneri 2a	ERR1364009	FLEXNERI2A_052	4642650	335	2010	Low risk history		No travel		PG3			Wildtype	S	Wildtype	D	Wildtype	S	Wildtype	E				8975		6907	6907		24139	8975	8975						6907
18787_4#34	S. flexneri 2a	ERR1363991	FLEXNERI2A_034	4605539	312	2009	Low risk history		Unknown		PG3	Minor_MSM_clade		Wildtype	S	Wildtype	D	Wildtype	S	Wildtype	E				30185		7526		7526	3734	8127	8127
18787_4#64	S. flexneri 2a	ERR1364021	FLEXNERI2A_064	4706516	328	2010	High risk history	Asia		Asian continent	PG3			Wildtype	S	Wildtype	D	Wildtype	S	Wildtype	E				6408	6408		17869	17869	3800	1444	6340	17869	86557	17869	17869			17869	17869		1290
18787_4#92	S. flexneri 2a	ERR1364049	FLEXNERI2A_092	4609042	330	2011	Low risk history		Unknown		PG3	Minor_MSM_clade		Wildtype	S	Wildtype	D	Wildtype	S	Wildtype	E					3675				3753	8124	8124	26715		26715
18787_5#7	S. flexneri 2a	ERR1364058	FLEXNERI2A_101	4602146	330	2012	Low risk history		Unknown		PG3	Minor_MSM_clade		Wildtype	S	Wildtype	D	Wildtype	S	Wildtype	E					3684				3763	8124	8124	26192		26192
18787_5#54	S. flexneri 2a	ERR1364105	FLEXNERI2A_148	4648253	334	2014	Low risk history		Unknown		PG3	Major_MSM_clade		Wildtype	S	Wildtype	D	Wildtype	S	Wildtype	E				9006					23780	9006	9006		66988	66988		5003
18787_4#60	S. flexneri 2a	ERR1364017	FLEXNERI2A_060	4609561	337	2010	Low risk history		Unknown		PG3	Minor_MSM_clade		Wildtype	S	Wildtype	D	Wildtype	S	Wildtype	E				30185	3685				3714	8118	8118	26616		26616
18787_4#62	S. flexneri 2a	ERR1364019	FLEXNERI2A_062	4707597	325	2010	Low risk history		Unknown		PG3	Minor_MSM_clade		Wildtype	S	Wildtype	D	Wildtype	S	Wildtype	E				4953	3681	6318	6318	6318	3703	8127	8127	25443		25443
18787_4#57	S. flexneri 2a	ERR1364014	FLEXNERI2A_057	4597023	330	2010	Low risk history		No travel		PG3	Minor_MSM_clade		Wildtype	S	Wildtype	D	Wildtype	S	Wildtype	E				30185	3680				3747	8137	8137	71736		71736
18787_4#93	S. flexneri 2a	ERR1364050	FLEXNERI2A_093	4707664	329	2011	Low risk history		Unknown		PG3	Minor_MSM_clade		Wildtype	S	Wildtype	D	Wildtype	S	Wildtype	E					3673	6323	6323	6323	3716	8130	8130	22143		5519
18787_5#76	S. flexneri 2a	ERR1364127	FLEXNERI2A_172	4667799	330	2014	Low risk history		Unknown		PG3	Major_MSM_clade		Wildtype	S	Wildtype	D	Wildtype	S	Wildtype	E				4069					5863	4069	55042					55042
18787_5#77	S. flexneri 2a	ERR1364128	FLEXNERI2A_173	4629939	336	2014	Low risk history		Unknown		PG3	Major_MSM_clade		Wildtype	S	Wildtype	D	Wildtype	S	Wildtype	E				4192					5838	4192	7745					7745
18787_5#87	S. flexneri 2a	ERR1364138	FLEXNERI2A_184	4635085	347	2014	Low risk history		No travel		PG3	Major_MSM_clade		Wildtype	S	Wildtype	D	Wildtype	S	Wildtype	E				4061					5846	4061	1196					6779
18787_5#34	S. flexneri 2a	ERR1364085	FLEXNERI2A_128	4653666	336	2013	Low risk history		No travel		PG3	Major_MSM_clade		Wildtype	S	Wildtype	D	Wildtype	S	Wildtype	E				2302		6907	6907		26084	2302	26084			78988	78988		6907					78988	78988
18787_5#39	S. flexneri 2a	ERR1364090	FLEXNERI2A_133	4672977	332	2013	Low risk history		No travel		PG3	Major_MSM_clade		Wildtype	S	Wildtype	D	Wildtype	S	Wildtype	E				45705			6905		70230	45705	70230		45705				6905
18787_7#29	S. sonnei	ERR1364265	SONNEI_123	4707523	386	2012	Low risk history		No travel		Lineage III	Clade 1	Yes	Mutant	L	Mutant	G	Mutant	I	Wildtype	E													17503	17503		17503
18787_7#23	S. sonnei	ERR1364259	SONNEI_117	4696658	385	2012	Low risk history		No travel		Lineage III	Clade 1	Yes	Mutant	L	Mutant	G	Mutant	I	Wildtype	E						8514	8514	8514				8514	72098	9508		72098
18787_6#51	S. sonnei	ERR1364193	SONNEI_051	4619726	360	2009	Low risk history		Unknown history		Lineage III	Clade 4		Wildtype	S	Wildtype	D	Wildtype	S	Wildtype	E				7298	7298	8515	8515	8515				8515	80164	80164	80164	80164		80164	80164
18787_7#91	S. sonnei	ERR1364327	SONNEI_185	4820226	422	2014	Low risk history		Unknown history		Lineage III	Clade 2		Mutant	L	Wildtype	D	Wildtype	S	Wildtype	E				33794	33794	8514	8514	8514				8514	75032	75032		75032
18787_7#93	S. sonnei	ERR1364329	SONNEI_187	4670196	381	2014	Low risk history		No travel		Lineage III	Clade 2		Mutant	L	Wildtype	D	Wildtype	S	Wildtype	E				33764	33764	8518	8518	8518				8518	74473	74473		74473
18787_6#4	S. sonnei	ERR1364146	SONNEI_004	4596776	375	2008	Low risk history		Unknown history		Lineage III			Wildtype	S	Wildtype	D	Wildtype	S	Wildtype	E				5784	5784	8519	8519	8519				8519
18787_7#73	S. sonnei	ERR1364309	SONNEI_167	4714159	421	2014	Low risk history		Unknown history		Lineage III	Clade 2		Mutant	L	Wildtype	D	Wildtype	S	Wildtype	E				33738	33738	8517	8517	8517				8517
18787_6#72	S. sonnei	ERR1364214	SONNEI_072	4623127	424	2010	Low risk history		Unknown history		Lineage III	Clade 3		Wildtype	S	Wildtype	D	Wildtype	S	Wildtype	E				33773	33773	8504	8504	8504				8504								1426
18787_7#5	S. sonnei	ERR1364241	SONNEI_099	4488186	363	2011	Low risk history		Unknown history		Lineage III	Clade 4		Wildtype	S	Wildtype	D	Wildtype	S	Wildtype	E				7309	7309	8507	8507	8507				8507
18787_7#14	S. sonnei	ERR1364250	SONNEI_108	4544539	359	2011	Low risk history		Unknown history		Lineage III	Clade 4		Wildtype	S	Wildtype	D	Wildtype	S	Wildtype	E				33917	33917	8516	8516	8516				8516
18787_6#30	S. sonnei	ERR1364172	SONNEI_030	4575737	433	2009	Low risk history		Unknown history		Lineage III			Wildtype	S	Wildtype	D	Wildtype	S	Wildtype	E				33782	33782	8503	8503	8503				8503
18787_7#43	S. sonnei	ERR1364279	SONNEI_137	4577048	370	2012	Low risk history		No travel		Lineage III			Wildtype	S	Wildtype	D	Wildtype	S	Wildtype	E				5786	5786	8505	8505	8505
18787_6#76	S. sonnei	ERR1364218	SONNEI_076	4536620	385	2010	High risk history	Unknown		Unknown Destination	Lineage III	Clade 1	Yes	Mutant	L	Mutant	G	Mutant	I	Wildtype	E						8517	8517	8517				8517
18787_6#86	S. sonnei	ERR1364228	SONNEI_086	4543286	380	2010	High risk history	Unknown		Unknown Destination	Lineage III	Clade 1	Yes	Mutant	L	Mutant	G	Mutant	I	Wildtype	E						8518	8518	8518				8518
18787_6#91	S. sonnei	ERR1364233	SONNEI_091	4747830	399	2011	Low risk history		No travel		Lineage III	Clade 1	Yes	Mutant	L	Mutant	G	Mutant	I	Wildtype	E						8518		8518				8518
18787_7#47	S. sonnei	ERR1364283	SONNEI_141	4551574	373	2013	Low risk history		Unknown history		Lineage III	Clade 2		Mutant	L	Wildtype	D	Wildtype	S	Wildtype	E				33764	33764	8506	8506	8506				8506
18787_7#54	S. sonnei	ERR1364290	SONNEI_148	4710127	414	2013	Low risk history		No travel		Lineage III	Clade 2		Mutant	L	Wildtype	D	Wildtype	S	Wildtype	E				33818	33818	8512	8512	8512				8512
18787_6#59	S. sonnei	ERR1364201	SONNEI_059	4611109	357	2010	Low risk history		Unknown history		Lineage III	Clade 3		Wildtype	S	Wildtype	D	Wildtype	S	Wildtype	E				33782	33782	8504	8504	8504				8504
18787_6#78	S. sonnei	ERR1364220	SONNEI_078	4668920	377	2010	Low risk history		Unknown history		Lineage III	Clade 4		Wildtype	S	Wildtype	D	Wildtype	S	Wildtype	E				7342	7342	8551	8551	8551				8551
18787_6#10	S. sonnei	ERR1364152	SONNEI_010	4714121	395	2008	Low risk history		Unknown history		Lineage III			Wildtype	S	Wildtype	D	Wildtype	S	Wildtype	E				33782	33782	8516	8516	8516				8516
18787_6#87	S. sonnei	ERR1364229	SONNEI_087	4759326	392	2010	High risk history	Africa		Egypt	Lineage III			Wildtype	S	Wildtype	D	Wildtype	S	Wildtype	E				33782	33782	8518	8518	8518				8518
18787_6#89	S. sonnei	ERR1364231	SONNEI_089	4555269	375	2011	Low risk history		Unknown history		Lineage III			Wildtype	S	Wildtype	D	Wildtype	S	Wildtype	E				33782	33782		8492	8492				8492
18787_7#28	S. sonnei	ERR1364264	SONNEI_122	4505579	371	2012	Low risk history		Unknown history		Lineage III			Wildtype	S	Mutant	Y	Wildtype	S	Wildtype	E					7561	8505	8505	8505				8505
18787_7#48	S. sonnei	ERR1364284	SONNEI_142	4707881	407	2013	High risk history	Africa		Eritrea	Lineage III			Wildtype	S	Wildtype	D	Wildtype	S	Wildtype	E				33782	33782		8519	8519				8519
18787_7#55	S. sonnei	ERR1364291	SONNEI_149	4614903	378	2013	Low risk history		Unknown history		Lineage III		Yes	Mutant	L	Mutant	G	Mutant	I	Wildtype	E						96206	96206	96206				96206
18787_7#66	S. sonnei	ERR1364302	SONNEI_160	4647235	373	2014	Low risk history		No travel		Lineage III			Wildtype	S	Wildtype	D	Wildtype	S	Wildtype	E				33740	33740	8495	8495	8495
18787_7#22	S. sonnei	ERR1364258	SONNEI_116	4549828	373	2012	Low risk history		No travel		Lineage III	Clade 1	Yes	Mutant	L	Mutant	G	Mutant	I	Wildtype	E						8516	8516	8516				8516
18787_7#39	S. sonnei	ERR1364275	SONNEI_133	4545140	377	2012	Low risk history		No travel		Lineage III	Clade 1	Yes	Mutant	L	Mutant	G	Mutant	I	Wildtype	E						8518	8518	8518				8518
18787_7#46	S. sonnei	ERR1364282	SONNEI_140	4490903	374	2013	Low risk history		Unknown history		Lineage III	Clade 1	Yes	Mutant	L	Mutant	G	Mutant	I	Wildtype	E					32941
18787_7#56	S. sonnei	ERR1364292	SONNEI_150	4484745	366	2013	Low risk history		No travel		Lineage III	Clade 1	Yes	Mutant	L	Mutant	G	Mutant	I	Wildtype	E					32965
18787_7#74	S. sonnei	ERR1364310	SONNEI_168	4710375	409	2014	Low risk history		Unknown history		Lineage III	Clade 2		Mutant	L	Wildtype	D	Wildtype	S	Wildtype	E				33794	33794	8507	8507	8507				8507
18787_7#77	S. sonnei	ERR1364313	SONNEI_171	4537016	377	2014	Low risk history		No travel		Lineage III	Clade 2		Mutant	L	Wildtype	D	Wildtype	S	Wildtype	E				33764	33764
18787_7#79	S. sonnei	ERR1364315	SONNEI_173	4555724	376	2014	Low risk history		Unknown history		Lineage III	Clade 2		Mutant	L	Wildtype	D	Wildtype	S	Wildtype	E				33738	33738	8511	8511	8511				8511
18787_6#54	S. sonnei	ERR1364196	SONNEI_054	4601866	366	2010	Low risk history		Unknown history		Lineage III	Clade 3		Wildtype	S	Wildtype	D	Wildtype	S	Wildtype	E				33782	33782
18787_7#4	S. sonnei	ERR1364240	SONNEI_098	4488429	369	2011	Low risk history		Unknown history		Lineage III	Clade 4		Wildtype	S	Wildtype	D	Wildtype	S	Wildtype	E				8347	8347	8507	8507	8507				8507
18787_7#18	S. sonnei	ERR1364254	SONNEI_112	4622683	372	2011	Low risk history		Unknown history		Lineage III	Clade 4		Wildtype	S	Wildtype	D	Wildtype	S	Wildtype	E				7392	7392	8516	8516	8516				8516
18787_7#44	S. sonnei	ERR1364280	SONNEI_138	4710811	402	2012	Low risk history		No travel		Lineage III	Clade 4		Wildtype	S	Wildtype	D	Wildtype	S	Wildtype	E				7348	7348	8519	8519	8519				8519
18787_7#53	S. sonnei	ERR1364289	SONNEI_147	4525840	367	2013	Low risk history		Unknown history		Lineage III	Clade 4		Wildtype	S	Wildtype	D	Wildtype	S	Wildtype	E				7344	7344	8529	8529	8529				8529
18787_7#63	S. sonnei	ERR1364299	SONNEI_157	4641906	374	2014	Low risk history		Unknown history		Lineage III	Clade 4		Wildtype	S	Wildtype	D	Wildtype	S	Wildtype	E				7354	7354	8497	8497	8497				8497
18787_7#65	S. sonnei	ERR1364301	SONNEI_159	4639244	371	2014	Low risk history		Unknown history		Lineage III	Clade 4		Wildtype	S	Wildtype	D	Wildtype	S	Wildtype	E				7326	7326	8492	8492	8492				8492
18787_7#75	S. sonnei	ERR1364311	SONNEI_169	4647025	371	2014	Low risk history		Unknown history		Lineage III	Clade 4		Wildtype	S	Wildtype	D	Wildtype	S	Wildtype	E				7325	7325	8496	8496	8496				8496
18787_7#80	S. sonnei	ERR1364316	SONNEI_174	4616541	366	2014	Low risk history		Unknown history		Lineage III	Clade 4		Wildtype	S	Wildtype	D	Wildtype	S	Wildtype	E				7407	7407	8487	8487	8487				8487
18787_7#83	S. sonnei	ERR1364319	SONNEI_177	4755092	373	2014	Low risk history		No travel		Lineage III	Clade 4		Wildtype	S	Wildtype	D	Wildtype	S	Wildtype	E				7326	7326	8492	8492	8492				8492
18787_7#86	S. sonnei	ERR1364322	SONNEI_180	4705109	373	2014	Low risk history		No travel		Lineage III	Clade 4		Wildtype	S	Wildtype	D	Wildtype	S	Wildtype	E				7349	7349	8513	8513	8513				8513
18787_7#90	S. sonnei	ERR1364326	SONNEI_184	4696417	362	2014	Low risk history		Unknown history		Lineage III	Clade 4		Wildtype	S	Wildtype	D	Wildtype	S	Wildtype	E				7392	7392	8507	8507	8507				8507
18787_6#1	S. sonnei	ERR1364143	SONNEI_001	4548742	363	2008	Low risk history		Unknown history		Lineage III			Wildtype	S	Wildtype	D	Wildtype	S	Wildtype	E				33782	33782	8507	8507	8507				8507
18787_6#2	S. sonnei	ERR1364144	SONNEI_002	4520450	377	2008	Low risk history		Unknown history		Lineage III			Mutant	L	Wildtype	D	Wildtype	S	Wildtype	E					32885		8507	8507				8507
18787_6#5	S. sonnei	ERR1364147	SONNEI_005	4508971	394	2008	Low risk history		Unknown history		Lineage III			Wildtype	S	Wildtype	D	Wildtype	S	Wildtype	E				33770	33770	8509	8509	8509				8509
18787_6#6	S. sonnei	ERR1364148	SONNEI_006	4638646	370	2008	High risk history	Africa		Egypt	Lineage III			Wildtype	S	Wildtype	D	Wildtype	S	Wildtype	E				33782	33782	8511	8511	8511				8511
18787_6#7	S. sonnei	ERR1364149	SONNEI_007	4512401	382	2008	Low risk history		Unknown history		Lineage III			Wildtype	S	Mutant	Y	Wildtype	S	Wildtype	E					7593	8512	8512	8512				8512
18787_6#8	S. sonnei	ERR1364150	SONNEI_008	4602353	368	2008	High risk history	Africa		Nigeria	Lineage III			Wildtype	S	Wildtype	D	Wildtype	S	Wildtype	E				33782	33782	8507	8507	8507
18787_6#9	S. sonnei	ERR1364151	SONNEI_009	4546035	372	2008	Low risk history		Unknown history		Lineage III			Wildtype	S	Wildtype	D	Wildtype	S	Wildtype	E				33782	33782	8520	8520	8520				8520
18787_6#11	S. sonnei	ERR1364153	SONNEI_011	4542682	361	2008	Low risk history		Unknown history		Lineage III			Wildtype	S	Wildtype	D	Wildtype	S	Wildtype	E				33782	33782	8538	8538	8538				8538
18787_6#12	S. sonnei	ERR1364154	SONNEI_012	4500316	365	2008	High risk history	Africa		Egypt	Lineage III			Wildtype	S	Wildtype	D	Wildtype	S	Wildtype	E				33738	33738	8499	8499	8499
18787_6#13	S. sonnei	ERR1364155	SONNEI_013	4510660	359	2008	Low risk history		Unknown history		Lineage III			Wildtype	S	Wildtype	D	Wildtype	S	Wildtype	E				33525	33525	8494		8494				8494
18787_6#18	S. sonnei	ERR1364160	SONNEI_018	4446023	354	2008	Low risk history		Unknown history		Lineage III			Wildtype	S	Wildtype	D	Wildtype	S	Wildtype	E				33782	33782
18787_6#19	S. sonnei	ERR1364161	SONNEI_019	4488586	365	2008	High risk history	Asia		Turkey	Lineage III			Wildtype	S	Wildtype	D	Wildtype	S	Wildtype	E				33738	33738
18787_6#21	S. sonnei	ERR1364163	SONNEI_021	4549623	376	2008	High risk history	Asia		Iraq	Lineage III			Wildtype	S	Wildtype	D	Wildtype	S	Wildtype	E				33738	33738	8508	8508	8508				8508
18787_6#22	S. sonnei	ERR1364164	SONNEI_022	4526447	363	2008	Low risk history		No travel		Lineage III			Wildtype	S	Wildtype	D	Wildtype	S	Wildtype	E				33599	33599	8493		8493				8493
18787_6#24	S. sonnei	ERR1364166	SONNEI_024	4446305	398	2008	Low risk history		Unknown history		Lineage III		Yes	Mutant	L	Mutant	G	Mutant	I	Wildtype	E						8512	8512	8512				8512
18787_6#25	S. sonnei	ERR1364167	SONNEI_025	4503879	371	2009	Low risk history		Unknown history		Lineage III			Mutant	L	Wildtype	D	Wildtype	S	Wildtype	E					32941	8456	8456	8456
18787_6#26	S. sonnei	ERR1364168	SONNEI_026	4482564	372	2009	Low risk history		Unknown history		Lineage III			Mutant	L	Wildtype	D	Wildtype	S	Wildtype	E					37090
18787_6#27	S. sonnei	ERR1364169	SONNEI_027	4534669	386	2009	High risk history	Africa		Egypt	Lineage III			Wildtype	S	Wildtype	D	Wildtype	S	Wildtype	E				33782	33782	8507	8507	8507
18787_6#29	S. sonnei	ERR1364171	SONNEI_029	4499564	384	2009	Low risk history		Unknown history		Lineage III			Wildtype	S	Mutant	Y	Wildtype	S	Wildtype	E					7545	8519	8519	8519				8519
18787_6#31	S. sonnei	ERR1364173	SONNEI_031	4502229	381	2009	High risk history	Asia		India	Lineage III		Yes	Mutant	L	Mutant	G	Mutant	I	Wildtype	E						8520	8520	8520				8520
18787_6#77	S. sonnei	ERR1364176	SONNEI_034	4797894	403	2009	High risk history	Latin America		Cuba	Lineage III			Mutant	L	Wildtype	D	Wildtype	S	Wildtype	E				33463	33463
18787_6#37	S. sonnei	ERR1364179	SONNEI_037	4513439	371	2009	Low risk history		Unknown history		Lineage III			Mutant	L	Wildtype	D	Wildtype	S	Wildtype	E						8514	8514	8514				8514
18787_6#38	S. sonnei	ERR1364180	SONNEI_038	4526076	357	2009	Low risk history		Unknown history		Lineage III			Wildtype	S	Wildtype	D	Wildtype	S	Wildtype	E				33782	33782	8490		8490				8490
18787_6#39	S. sonnei	ERR1364181	SONNEI_039	4542920	353	2009	Low risk history		Unknown history		Lineage III			Wildtype	S	Wildtype	D	Wildtype	S	Wildtype	E				33748	33748	8513	8513	8513				8513
18787_6#41	S. sonnei	ERR1364183	SONNEI_041	4534206	374	2009	Low risk history		Unknown history		Lineage III			Wildtype	S	Wildtype	D	Wildtype	S	Wildtype	E				33782	33782		8518	8518				8518
18787_6#42	S. sonnei	ERR1364184	SONNEI_042	4537604	360	2009	Low risk history		Unknown history		Lineage III			Wildtype	S	Wildtype	D	Wildtype	S	Wildtype	E				33782	33782
18787_6#43	S. sonnei	ERR1364185	SONNEI_043	4593045	416	2009	Low risk history		Unknown history		Lineage III			Wildtype	S	Wildtype	D	Wildtype	S	Wildtype	E					32929	8496	8496	8496				8496
18787_6#44	S. sonnei	ERR1364186	SONNEI_044	4530420	368	2009	Low risk history		Unknown history		Lineage III			Wildtype	S	Wildtype	D	Wildtype	S	Wildtype	E					32929	8518	8518	8518				8518
18787_6#45	S. sonnei	ERR1364187	SONNEI_045	4818374	398	2009	Low risk history		Unknown history		Lineage III			Wildtype	S	Wildtype	D	Wildtype	S	Wildtype	E				33782	33782	8499	8499	8499				8499
18787_6#46	S. sonnei	ERR1364188	SONNEI_046	4527142	391	2009	High risk history	Asia		India	Lineage III		Yes	Mutant	L	Mutant	G	Mutant	I	Wildtype	E						8519	8519	8519				8519
18787_6#48	S. sonnei	ERR1364190	SONNEI_048	4540660	365	2009	Low risk history		No travel		Lineage III			Wildtype	S	Wildtype	D	Wildtype	S	Wildtype	E				5835	5835	8499	8499	8499				8499
18787_6#56	S. sonnei	ERR1364198	SONNEI_056	4505081	373	2010	Low risk history		No travel		Lineage III			Mutant	L	Wildtype	D	Wildtype	S	Wildtype	E					31684
18787_6#57	S. sonnei	ERR1364199	SONNEI_057	4506316	363	2010	Low risk history		No travel		Lineage III			Wildtype	S	Wildtype	D	Wildtype	S	Wildtype	E					32887
18787_6#58	S. sonnei	ERR1364200	SONNEI_058	4571075	373	2010	Low risk history		No travel		Lineage III		Yes	Mutant	L	Mutant	G	Mutant	I	Wildtype	E					32911
18787_6#60	S. sonnei	ERR1364202	SONNEI_060	4520006	380	2010	High risk history	Asia		India	Lineage III		Yes	Mutant	L	Mutant	G	Mutant	I	Wildtype	E						8513	8513	8513				8513
18787_6#61	S. sonnei	ERR1364203	SONNEI_061	4512773	365	2010	Low risk history		Unknown history		Lineage III			Wildtype	S	Wildtype	D	Wildtype	S	Wildtype	E					32887
18787_6#63	S. sonnei	ERR1364205	SONNEI_063	4561890	377	2010	High risk history	Unknown		Unknown Destination	Lineage III			Wildtype	S	Mutant	Y	Wildtype	S	Wildtype	E					7536	8392	8392	8392				8392
18787_6#62	S. sonnei	ERR1364204	SONNEI_062	4515033	361	2010	Low risk history		Unknown history		Lineage III			Wildtype	S	Wildtype	D	Wildtype	S	Wildtype	E					32887
18787_6#66	S. sonnei	ERR1364208	SONNEI_066	4527054	378	2010	Low risk history		Unknown history		Lineage III		Yes	NA	NA	NA	NA	NA	NA	NA	ND						8511	8511	8511
18787_6#67	S. sonnei	ERR1364209	SONNEI_067	4517441	358	2010	Low risk history		Unknown history		Lineage III			Wildtype	S	Wildtype	D	Wildtype	S	Wildtype	E				33738	33738	8499		8499				8499
18787_6#68	S. sonnei	ERR1364210	SONNEI_068	4638405	370	2010	High risk history	Latin America		Peru	Lineage III			Wildtype	S	Wildtype	D	Wildtype	S	Wildtype	E				9431		6889	6889		6128	9431	9431						6889
18787_6#70	S. sonnei	ERR1364212	SONNEI_070	4620721	420	2010	Low risk history		No travel		Lineage III			Mutant	L	Wildtype	D	Wildtype	S	Wildtype	E				33782	33782	8510	8510	8510				8510
18787_6#71	S. sonnei	ERR1364213	SONNEI_071	4506244	366	2010	High risk history	Unknown		Unknown Destination	Lineage III			Mutant	L	Wildtype	D	Wildtype	S	Wildtype	E					32941	8507	8507	8507				8507
18787_6#73	S. sonnei	ERR1364215	SONNEI_073	4518209	376	2010	Low risk history		Unknown history		Lineage III			Wildtype	S	Wildtype	D	Wildtype	S	Wildtype	E					32887
18787_6#77	S. sonnei	ERR1364219	SONNEI_077	4660290	364	2010	Low risk history		Unknown history		Lineage III			Mutant	L	Wildtype	D	Wildtype	S	Wildtype	E				33782	33782		8493	8493				8493
18787_6#79	S. sonnei	ERR1364221	SONNEI_079	4544151	372	2010	High risk history	Africa		Egypt	Lineage III			Wildtype	S	Wildtype	D	Wildtype	S	Wildtype	E				34362	34362	8514	8514	8514				8514
18787_6#81	S. sonnei	ERR1364223	SONNEI_081	4555447	370	2010	High risk history	Africa		Egypt	Lineage III			Wildtype	S	Wildtype	D	Wildtype	S	Wildtype	E				33782	33782	8511	8511	8511				8511
18787_6#82	S. sonnei	ERR1364224	SONNEI_082	4543704	389	2010	High risk history	Africa		Egypt	Lineage III			Wildtype	S	Wildtype	D	Wildtype	S	Wildtype	E				33730	33730	8495	8495	8495				8495
18787_6#83	S. sonnei	ERR1364225	SONNEI_083	4492068	373	2010	Low risk history		No travel		Lineage III			Wildtype	S	Mutant	Y	Wildtype	S	Wildtype	E					10044	8561	8561	8561				8561
18787_6#84	S. sonnei	ERR1364226	SONNEI_084	4550274	367	2010	High risk history	Africa		Egypt	Lineage III			Wildtype	S	Wildtype	D	Wildtype	S	Wildtype	E				33782	33782	8509	8509	8509				8509
18787_6#88	S. sonnei	ERR1364230	SONNEI_088	4543579	363	2011	Low risk history		Unknown history		Lineage III			Wildtype	S	Wildtype	D	Wildtype	S	Wildtype	E				33763	33763	8512	8512	8512				8512
18787_6#90	S. sonnei	ERR1364232	SONNEI_090	4539389	367	2011	Low risk history		Unknown history		Lineage III			Wildtype	S	Wildtype	D	Wildtype	S	Wildtype	E				34360	34360
18787_6#93	S. sonnei	ERR1364235	SONNEI_093	4527453	365	2011	High risk history	Africa		Ghana	Lineage III			Wildtype	S	Wildtype	D	Wildtype	S	Wildtype	E				33743	33743	8487		8487
18787_6#94	S. sonnei	ERR1364236	SONNEI_094	4705924	382	2011	Low risk history		No travel		Lineage III			Wildtype	S	Wildtype	D	Wildtype	S	Wildtype	E				33782	33782
18787_7#7	S. sonnei	ERR1364243	SONNEI_101	4516126	378	2011	High risk history	Asia		India	Lineage III		Yes	Mutant	L	Mutant	G	Mutant	I	Wildtype	E					32943
18787_7#8	S. sonnei	ERR1364244	SONNEI_102	4509630	377	2011	Low risk history		Unknown history		Lineage III			Mutant	L	Wildtype	D	Wildtype	S	Wildtype	E					32063	8522	8522	8522
18787_7#9	S. sonnei	ERR1364245	SONNEI_103	4516459	377	2011	Low risk history		Unknown history		Lineage III			Mutant	L	Wildtype	D	Wildtype	S	Wildtype	E					31709
18787_7#12	S. sonnei	ERR1364248	SONNEI_106	4635528	367	2011	High risk history	Latin America		Mexico	Lineage III			Wildtype	S	Wildtype	D	Wildtype	S	Wildtype	E				7577	7577	8491	8491					8491
18787_7#19	S. sonnei	ERR1364255	SONNEI_113	4495275	361	2011	Low risk history		Unknown history		Lineage III			Wildtype	S	Wildtype	D	Wildtype	S	Wildtype	E				33698	33698	8512	8512	8512				8512
18787_7#20	S. sonnei	ERR1364256	SONNEI_114	4519826	385	2011	High risk history	Asia		India	Lineage III		Yes	Mutant	L	Mutant	G	Mutant	I	Wildtype	E						8505	8505	8505				8505
18787_7#24	S. sonnei	ERR1364260	SONNEI_118	4558442	364	2012	Low risk history		Unknown history		Lineage III			Wildtype	S	Wildtype	D	Wildtype	S	Wildtype	E				33722	33722	8517	8517	8517				8517
18787_7#26	S. sonnei	ERR1364262	SONNEI_120	4583508	371	2012	Low risk history		Unknown history		Lineage III			Wildtype	S	Mutant	Y	Wildtype	S	Wildtype	E					7525	8517	8517	8517				8517
18787_7#30	S. sonnei	ERR1364266	SONNEI_124	4528438	379	2012	Low risk history		Unknown history		Lineage III		Yes	Mutant	L	Mutant	G	Mutant	I	Wildtype	E						8519	8519	8519				8519
18787_7#31	S. sonnei	ERR1364267	SONNEI_125	4640527	375	2012	High risk history	Africa		Egypt	Lineage III			Wildtype	S	Wildtype	D	Wildtype	S	Wildtype	E				33782	33782
18787_7#32	S. sonnei	ERR1364268	SONNEI_126	4631099	368	2012	High risk history	Africa		Morocco	Lineage III			Wildtype	S	Wildtype	D	Wildtype	S	Wildtype	E				7321	7321	8517	8517	8517				8517
18787_7#34	S. sonnei	ERR1364270	SONNEI_128	4552680	367	2012	Low risk history		Unknown history		Lineage III			Wildtype	S	Wildtype	D	Wildtype	S	Wildtype	E				33782	33782	8513	8513	8513				8513
18787_7#36	S. sonnei	ERR1364272	SONNEI_130	4540411	365	2012	High risk history	Africa		Morocco	Lineage III			Wildtype	S	Wildtype	D	Wildtype	S	Wildtype	E				33782	33782	8520	8520	8520				8520
18787_7#37	S. sonnei	ERR1364273	SONNEI_131	4483547	372	2012	High risk history	Asia		China	Lineage III		Yes	Mutant	L	Mutant	G	Mutant	I	Wildtype	E						8513	8513	8513				8513
18787_7#38	S. sonnei	ERR1364274	SONNEI_132	4526094	366	2012	Low risk history		No travel		Lineage III			Wildtype	S	Wildtype	D	Wildtype	S	Wildtype	E				33782	33782	8512	8512	8512				8512
18787_7#45	S. sonnei	ERR1364281	SONNEI_139	4465273	361	2012	Low risk history		No travel		Lineage III			Wildtype	S	Mutant	Y	Wildtype	S	Wildtype	E					7537	8517	8517	8517				8517
18787_7#49	S. sonnei	ERR1364285	SONNEI_143	4623926	363	2013	Low risk history		Unknown history		Lineage III			Wildtype	S	Wildtype	D	Wildtype	S	Wildtype	E				33776	33776	8507	8507	8507				8507
18787_7#51	S. sonnei	ERR1364287	SONNEI_145	4604254	372	2013	Low risk history		Unknown history		Lineage III			Wildtype	S	Wildtype	D	Wildtype	S	Wildtype	E				33782	33782	8494	8494	8494				8494
18787_7#52	S. sonnei	ERR1364288	SONNEI_146	4525250	373	2013	Low risk history		Unknown history		Lineage III			Wildtype	S	Wildtype	D	Wildtype	S	Wildtype	E				5780	5780	8496	8496	8496				8496
18787_7#58	S. sonnei	ERR1364294	SONNEI_152	4640944	360	2013	Low risk history		Unknown history		Lineage III			Wildtype	S	Wildtype	D	Wildtype	S	Wildtype	E				33722	33722	8496						8496
18787_7#59	S. sonnei	ERR1364295	SONNEI_153	4804205	416	2013	Low risk history		No travel		Lineage III			Mutant	L	Wildtype	D	Wildtype	S	Wildtype	E				33686	33686	30181	30181	30181				3932	7855								7855	3052
18787_7#61	S. sonnei	ERR1364297	SONNEI_155	4529140	370	2013	Low risk history		Unknown history		Lineage III			Wildtype	S	Wildtype	D	Wildtype	S	Wildtype	E					32869	8519	8519	8519				8519
18787_7#62	S. sonnei	ERR1364298	SONNEI_156	4552272	369	2013	High risk history	Latin America		Mexico	Lineage III			Wildtype	S	Wildtype	D	Wildtype	S	Wildtype	E			2819	33782	33782	8519	8519	8519				8519
18787_7#64	S. sonnei	ERR1364300	SONNEI_158	4506843	369	2014	High risk history	Asia		India	Lineage III		Yes	Mutant	L	Mutant	G	Mutant	I	Wildtype	E						8521	8521	8521				8521
18787_7#67	S. sonnei	ERR1364303	SONNEI_161	4559794	434	2014	High risk history	Asia		Hong kong	Lineage III		Yes	Mutant	L	Mutant	G	Mutant	I	Wildtype	E						8519	8519	8519				8519
18787_7#68	S. sonnei	ERR1364304	SONNEI_162	4638881	378	2014	High risk history	Unknown		Unknown Destination	Lineage III			Wildtype	S	Wildtype	D	Wildtype	S	Wildtype	E				5982	5982	8524	8524	8524				8524
18787_7#76	S. sonnei	ERR1364312	SONNEI_170	4541072	383	2014	Low risk history		Unknown history		Lineage III		Yes	Mutant	L	Mutant	G	Mutant	I	Wildtype	E						8519	8519	8519				8519
18787_7#78	S. sonnei	ERR1364314	SONNEI_172	4547634	357	2014	Low risk history		Unknown history		Lineage III			Wildtype	S	Wildtype	D	Wildtype	S	Wildtype	E				33782	33782		8511	8511				8511
18787_7#84	S. sonnei	ERR1364320	SONNEI_178	4570266	376	2014	High risk history	Africa		Egypt	Lineage III			Wildtype	S	Wildtype	D	Wildtype	S	Wildtype	E				33773	33773	8516	8516	8516
18787_7#87	S. sonnei	ERR1364323	SONNEI_181	4532211	382	2014	Low risk history		Unknown history		Lineage III			Wildtype	S	Wildtype	D	Wildtype	S	Wildtype	E				33738	33738		8517	8517				8517
18787_7#89	S. sonnei	ERR1364325	SONNEI_183	4526488	362	2014	High risk history	Africa		Morocco	Lineage III			Wildtype	S	Wildtype	D	Wildtype	S	Wildtype	E					32890		10213	10213				10213
18787_7#92	S. sonnei	ERR1364328	SONNEI_186	4525633	384	2014	Low risk history		Unknown history		Lineage III		Yes	Mutant	L	Mutant	G	Mutant	I	Wildtype	E						8521	8521					8521
18787_7#94	S. sonnei	ERR1364330	SONNEI_188	4648102	376	2014	Low risk history		No travel		Lineage III			Mutant	L	Wildtype	D	Wildtype	S	Wildtype	E				33719	33719	84311	84311	84311				3917	8521								8521	3050
18787_6#40	S. sonnei	ERR1364182	SONNEI_040	4629976	376	2009	Low risk history		Unknown history		Lineage III			Wildtype	S	Wildtype	D	Wildtype	S	Wildtype	E				5784	5784		8516	8516				8516
18787_7#15	S. sonnei	ERR1364251	SONNEI_109	4710864	372	2011	High risk history	Asia		Asian continent	Lineage III			Mutant	L	Wildtype	D	Wildtype	S	Wildtype	E					6366		8513	8513				8513
18787_7#2	S. sonnei	ERR1364238	SONNEI_096	4564717	365	2011	Low risk history		Unknown history		Lineage III	Clade 4		Wildtype	S	Wildtype	D	Wildtype	S	Wildtype	E				7286	7286	8555	8555	8555				8555
18787_6#55	S. sonnei	ERR1364197	SONNEI_055	4608148	377	2010	Low risk history		Unknown history		Lineage III		Yes	Mutant	L	Mutant	G	Mutant	I	Wildtype	E						8516	8516	8516				8516
18787_7#17	S. sonnei	ERR1364253	SONNEI_111	4678348	379	2011	Low risk history		Unknown history		Lineage III			Wildtype	S	Wildtype	D	Wildtype	S	Wildtype	E	92139			33738	33738	8505	8505					8505	92139
18787_6#3	S. sonnei	ERR1364145	SONNEI_003	4677804	367	2008	Low risk history		Unknown history		Lineage III			Wildtype	S	Wildtype	D	Wildtype	S	Wildtype	E				37352	37352		92940										92940								92940
18787_6#15	S. sonnei	ERR1364157	SONNEI_015	4461290	368	2008	High risk history	Asia		India	Lineage III			Mutant	L	Wildtype	D	Wildtype	S	Wildtype	E					32885	8496	8496	8496				8496
18787_6#47	S. sonnei	ERR1364189	SONNEI_047	4691328	426	2009	Low risk history		Unknown history		Lineage III			Wildtype	S	Wildtype	D	Wildtype	S	Wildtype	E				33730	33730								3651
18787_6#52	S. sonnei	ERR1364194	SONNEI_052	4599630	371	2009	Low risk history		Unknown history		Lineage III			Wildtype	S	Wildtype	D	Wildtype	S	Wildtype	E				33776	33776	8516	8516	8516				8516
18787_6#53	S. sonnei	ERR1364195	SONNEI_053	4582191	377	2010	Low risk history		Unknown history		Lineage III		Yes	Mutant	L	Mutant	G	Mutant	I	Wildtype	E						8516	8516	8516				8516
18787_6#80	S. sonnei	ERR1364222	SONNEI_080	4631771	371	2010	Low risk history		Unknown history		Lineage III			Wildtype	S	Wildtype	D	Wildtype	S	Wildtype	E				33679	33679		8548	8548				8548
18787_7#3	S. sonnei	ERR1364239	SONNEI_097	4615421	364	2011	Low risk history		Unknown history		Lineage III			Mutant	L	Wildtype	D	Wildtype	S	Wildtype	E				33377	33377
18787_7#42	S. sonnei	ERR1364278	SONNEI_136	4823516	368	2012	Low risk history		Unknown history		Lineage III			Wildtype	S	Wildtype	D	Wildtype	S	Wildtype	E				33794	33794		13818	13818					2844
18787_6#49	S. sonnei	ERR1364191	SONNEI_049	4665997	368	2009	Low risk history		Unknown history		Lineage III	Clade 3		Wildtype	S	Wildtype	D	Wildtype	S	Wildtype	E				33782	33782	8505	8505	8505				8505		3651	85178					85178
18787_6#65	S. sonnei	ERR1364207	SONNEI_065	4705161	369	2010	Low risk history		Unknown history		Lineage III	Clade 3		Wildtype	S	Wildtype	D	Wildtype	S	Wildtype	E				33764	33764									88929	88929					88929
18787_6#85	S. sonnei	ERR1364227	SONNEI_085	4810909	372	2010	Low risk history		Unknown history		Lineage III	Clade 3		Wildtype	S	Wildtype	D	Wildtype	S	Wildtype	E				33782	33782	8513	8513	8513				8513		3662	85355					85355
18787_7#40	S. sonnei	ERR1364276	SONNEI_134	4812199	370	2012	Low risk history		Unknown history		Lineage III	Clade 3		Wildtype	S	Wildtype	D	Wildtype	S	Wildtype	E				33747	33747	8518	8518	8518				8518		3674	84655					84655
18787_6#20	S. sonnei	ERR1364162	SONNEI_020	4691785	363	2008	Low risk history		Unknown history		Lineage III	Clade 3		Wildtype	S	Wildtype	D	Wildtype	S	Wildtype	E				33782	33782	8514	8514	8514				8514			5747											5747
18787_6#23	S. sonnei	ERR1364165	SONNEI_023	4561792	364	2008	Low risk history		Unknown history		Lineage III			Wildtype	S	Wildtype	D	Wildtype	S	Wildtype	E					32929
18787_6#17	S. sonnei	ERR1364159	SONNEI_017	4590042	367	2008	Low risk history		Unknown history		Lineage III			Wildtype	S	Wildtype	D	Wildtype	S	Wildtype	E					32929
18787_6#35	S. sonnei	ERR1364177	SONNEI_035	4603060	374	2009	Low risk history		Unknown history		Lineage III		Yes	Mutant	L	Mutant	G	Mutant	I	Wildtype	E							8506	8506				8506
18787_6#36	S. sonnei	ERR1364178	SONNEI_036	4635460	361	2009	Low risk history		No travel		Lineage III			Wildtype	S	Wildtype	D	Wildtype	S	Wildtype	E				34366	34366	8507	8507	8507				8507
18787_6#50	S. sonnei	ERR1364192	SONNEI_050	4682708	373	2009	Low risk history		Unknown history		Lineage III			Wildtype	S	Wildtype	D	Wildtype	S	Wildtype	E	93106			33782	33782	8510	8510	8510				8510	93106								93106
18787_6#64	S. sonnei	ERR1364206	SONNEI_064	4639255	368	2010	Low risk history		No travel		Lineage III			Wildtype	S	Mutant	Y	Wildtype	S	Wildtype	E	96305				7592	8507	8507	8507				8507	96305								96305
18787_7#11	S. sonnei	ERR1364247	SONNEI_105	4549403	372	2011	Low risk history		Unknown history		Lineage III			Wildtype	S	Mutant	Y	Wildtype	S	Wildtype	E					7512	8509	8509					8509
18787_7#25	S. sonnei	ERR1364261	SONNEI_119	4598255	383	2012	High risk history	Unknown		Unknown Destination	Lineage III		Yes	Mutant	L	Mutant	G	Mutant	I	Wildtype	E						8517	8517	8517				8517
18787_7#33	S. sonnei	ERR1364269	SONNEI_127	4569840	362	2012	High risk history	Africa		Egypt	Lineage III			Wildtype	S	Wildtype	D	Wildtype	S	Wildtype	E				30034	30034
18787_7#35	S. sonnei	ERR1364271	SONNEI_129	4637605	360	2012	Low risk history		No travel		Lineage III			Wildtype	S	Wildtype	D	Wildtype	S	Wildtype	E				5782	5782	8505	8505	8505				8505
18787_7#57	S. sonnei	ERR1364293	SONNEI_151	4660605	369	2013	High risk history	Africa		Egypt	Lineage III			Wildtype	S	Wildtype	D	Wildtype	S	Wildtype	E		88705		33764	33764	8487	8487	8487				8487
18787_7#70	S. sonnei	ERR1364306	SONNEI_164	4881355	373	2014	Low risk history		No travel		Lineage III			Wildtype	S	Wildtype	D	Wildtype	S	Wildtype	E				33782	33782								15404
18787_7#81	S. sonnei	ERR1364317	SONNEI_175	4870954	384	2014	Low risk history		Unknown history		Lineage III			Wildtype	S	Wildtype	D	Wildtype	S	Wildtype	E				33722	33722		13838	13838																11826
18787_7#88	S. sonnei	ERR1364324	SONNEI_182	4642973	387	2014	High risk history	Asia		India	Lineage III		Yes	Mutant	L	Mutant	G	Mutant	I	Wildtype	E						8506	8506	8506				8506
18787_7#1	S. sonnei	ERR1364237	SONNEI_095	4636558	377	2011	Low risk history		Unknown history		Lineage III	Clade 1	Yes	Mutant	L	Mutant	G	Mutant	I	Wildtype	E							8517	8517				8517
18787_6#74	S. sonnei	ERR1364216	SONNEI_074	4676186	360	2010	Low risk history		Unknown history		Lineage III	Clade 3		Wildtype	S	Wildtype	D	Wildtype	S	Wildtype	E				33738	33738	8502	8502					8502		89477	89477					89477
18787_7#21	S. sonnei	ERR1364257	SONNEI_115	4815412	370	2011	Low risk history		Unknown history		Lineage III	Clade 3		Wildtype	S	Wildtype	D	Wildtype	S	Wildtype	E				33764	33764	8510	8510	8510				8510		81975	81975					81975
18787_7#27	S. sonnei	ERR1364263	SONNEI_121	4668183	353	2012	Low risk history		Unknown history		Lineage III	Clade 3		Wildtype	S	Wildtype	D	Wildtype	S	Wildtype	E				33782	33782									4380	85353					85353
18787_7#41	S. sonnei	ERR1364277	SONNEI_135	4819713	363	2012	Low risk history		Unknown history		Lineage III	Clade 3		Wildtype	S	Wildtype	D	Wildtype	S	Wildtype	E				33738	33738	8507	8507	8507				8507		4391	85369					85369
18787_7#13	S. sonnei	ERR1364249	SONNEI_107	4808699	404	2011	Low risk history		Unknown history		Lineage III			Mutant	L	Wildtype	D	Wildtype	S	Wildtype	E						8516	8516	8516				8516
18787_7#50	S. sonnei	ERR1364286	SONNEI_144	4782853	432	2013	Low risk history		Unknown history		Lineage III			Mutant	L	Wildtype	D	Wildtype	S	Wildtype	E					5863	8521	8521	8521				8521	92792
18787_7#71	S. sonnei	ERR1364307	SONNEI_165	4594939	384	2014	Low risk history		Unknown history		Lineage III		Yes	Mutant	L	Mutant	G	Mutant	I	Wildtype	E	87867					8518	8518	8518				8518
18787_7#6	S. sonnei	ERR1364242	SONNEI_100	4694774	368	2011	Low risk history		Unknown history		Lineage III	Clade 3		Wildtype	S	Wildtype	D	Wildtype	S	Wildtype	E				33730	33730	8500	8500	8500				8500		3646	78401					78401
18787_6#92	S. sonnei	ERR1364234	SONNEI_092	4605705	369	2011	Low risk history		Unknown history		Lineage III			Wildtype	S	Wildtype	D	Wildtype	S	Wildtype	E	90012			33782	33782	8495	8495	8495				8495	90012
18787_7#16	S. sonnei	ERR1364252	SONNEI_110	4649868	363	2011	Low risk history		Unknown history		Lineage III			Wildtype	S	Wildtype	D	Wildtype	S	Wildtype	E				5799	5799	104391	104391					104391	104391				104391
18787_7#69	S. sonnei	ERR1364305	SONNEI_163	4864268	383	2014	Low risk history		Unknown history		Lineage III			Wildtype	S	Wildtype	D	Wildtype	S	Wildtype	E				33764	33764								15400
18787_6#69	S. sonnei	ERR1364211	SONNEI_069	4718849	370	2010	Low risk history		Unknown history		Lineage III			Mutant	L	Wildtype	D	Wildtype	S	Wildtype	E	2999			33659	33659	57643	57643	57643				3922	9281								9281	2351
18787_6#28	S. sonnei	ERR1364170	SONNEI_028	4635799	385	2009	High risk history	Asia		India	Lineage III			Mutant	L	Wildtype	D	Wildtype	S	Wildtype	E					34153	8518	8518	8518				8518	10063	16865	16865						5107	16865	16865				16865
18787_7#85	S. sonnei	ERR1364321	SONNEI_179	4748096	390	2014	Low risk history		Unknown history		Lineage III	Clade 1	Yes	Mutant	L	Mutant	G	Mutant	I	Wildtype	E						8517	8517	8517				8517
18787_7#82	S. sonnei	ERR1364318	SONNEI_176	4827136	392	2014	Low risk history		Unknown history		Lineage III	Clade 1	Yes	Mutant	L	Mutant	G	Mutant	I	Wildtype	E						8521	8521	8521
18787_7#60	S. sonnei	ERR1364296	SONNEI_154	4588362	369	2013	High risk history	Africa		Egypt	Lineage III			Wildtype	S	Wildtype	D	Wildtype	S	Wildtype	E				33782	33782	8473	8473	8473				8473
18787_6#32	S. sonnei	ERR1364174	SONNEI_032	4579187	322	2009	Low risk history		Unknown history		Lineage II			Wildtype	S	Wildtype	D	Wildtype	S	Wildtype	E							61252										61252								61252
18787_6#33	S. sonnei	ERR1364175	SONNEI_033	4917161	392	2009	High risk history	Asia		Nepal	Lineage II			Wildtype	S	Wildtype	D	Wildtype	S	Wildtype	E							6161
18787_7#10	S. sonnei	ERR1364246	SONNEI_104	4646741	351	2011	High risk history	Unknown		Unknown Destination	Lineage II			Wildtype	S	Wildtype	D	Wildtype	S	Wildtype	E							76354
18787_7#72	S. sonnei	ERR1364308	SONNEI_166	4687936	354	2014	Low risk history		Unknown history		Lineage II			Wildtype	S	Wildtype	D	Wildtype	S	Wildtype	E
18787_6#14	S. sonnei	ERR1364156	SONNEI_014	4683531	355	2008	Low risk history		Unknown history		Lineage V			Wildtype	S	Wildtype	D	Wildtype	S	Wildtype	E
18787_6#16	S. sonnei	ERR1364158	SONNEI_016	4598225	356	2008	Low risk history		Unknown history		Lineage V			Wildtype	S	Wildtype	D	Wildtype	S	Wildtype	E
18787_5#24	S. flexneri 2a	ERR1364075	FLEXNERI2A_118	4609837	331	2013	Low risk history			Spain	PG3	Major_MSM_clade		Wildtype	S	Wildtype	D	Wildtype	S	Wildtype	E				8977					24141	8977	8977
18787_4#11	S. flexneri 2a	ERR1363968	FLEXNERI2A_011	4338189	711	2008	High risk history	Asia		Pakistan	PG2			NA	Not assembled	NA	Not assembled	NA	NA	Not assembled	NA					1702				5599
18787_4#2	S. flexneri 2a	ERR1363959	FLEXNERI2A_002	4504220	306	2008	Low risk history		Unknown		PG3		Yes	Mutant	L	Mutant	N	Mutant	I	Wildtype	E				30185					20946	8127	8127
18787_4#18	S. flexneri 2a	ERR1363975	FLEXNERI2A_018	4583083	321	2008	High risk history	Unknown		Unknown Destination	PG3			Wildtype	S	Wildtype	D	Wildtype	S	Wildtype	E									28407								6909
18787_4#36	S. flexneri 2a	ERR1363993	FLEXNERI2A_036	4570746	308	2009	High risk history	Africa		South africa	PG3			Wildtype	S	Wildtype	D	Wildtype	S	Wildtype	E																	89515
18787_4#37	S. flexneri 2a	ERR1363994	FLEXNERI2A_037	4513548	291	2009	Low risk history		Unknown		PG3			Wildtype	S	Wildtype	D	Wildtype	S	Wildtype	E						6866											6866
18787_4#43	S. flexneri 2a	ERR1364000	FLEXNERI2A_043	4533582	310	2009	Low risk history		Unknown		PG3		Yes	Mutant	L	Mutant	N	Mutant	I	Wildtype	E				30185	3683	6316	6316	6316	6857	8122	8122
18787_4#56	S. flexneri 2a	ERR1364013	FLEXNERI2A_056	4530172	321	2010	Low risk history		Unknown		PG3			Wildtype	S	Wildtype	D	Wildtype	S	Wildtype	E								8478				8478
18787_4#88	S. flexneri 2a	ERR1364045	FLEXNERI2A_088	4551632	344	2011	Low risk history		Unknown		PG3		Yes	Mutant	L	Mutant	N	Mutant	I	Wildtype	E					3680	6316	6316	6316	3748	8135	8135
18787_5#1	S. flexneri 2a	ERR1364052	FLEXNERI2A_095	4541540	313	2012	Low risk history		No travel		PG3		Yes	Mutant	L	Mutant	N	Mutant	I	Wildtype	E					3673		6312	6312	9526	8124	8124
18787_5#10	S. flexneri 2a	ERR1364061	FLEXNERI2A_104	4558371	316	2012	Low risk history		Unknown		PG3			Wildtype	S	Wildtype	D	Wildtype	S	Wildtype	E				33007		6903	6903		33007	33007	33007						6903
18787_5#15	S. flexneri 2a	ERR1364066	FLEXNERI2A_109	4534719	330	2012	Low risk history		Unknown		PG3		Yes	Mutant	L	Mutant	N	Mutant	I	Wildtype	E					3675	6319	6319	6319	3700	8115	8115
18787_5#32	S. flexneri 2a	ERR1364083	FLEXNERI2A_126	4541165	317	2013	High risk history	Asia		Pakistan	PG3		Yes	Mutant	L	Mutant	N	Mutant	I	Wildtype	E					3673	6314	6314	6314	18762	8107	8107
18787_5#89	S. flexneri 2a	ERR1364140	FLEXNERI2A_186	4586589	329	2014	High risk history	Asia		Turkmenistan	PG3			Wildtype	S	Wildtype	D	Wildtype	S	Wildtype	E					4247	6320	6320	6320	3713	8132	8132
18787_5#51	S. flexneri 2a	ERR1364102	FLEXNERI2A_145	4651747	317	2014	High risk history	Asia		Pakistan	PG3		Yes	Mutant	L	Mutant	N	Mutant	I	Wildtype	E	7869			33760	33760	6318	6318	6318	3735	1468	6353			10209	10209			10209	10209
[truncated: 11 more columns]

## Sheet: Reference_isolates
Accession	Species	Lineage/Phylogroup	Sublineage	Region of origin
ERR028677	S. sonnei	III	Central Asia III	Asia
ERR028679	S. sonnei	III	Central Asia III	Asia
ERR024610	S. sonnei	III	Central Asia III	Asia
ERR028705	S. sonnei	III	Central Asia III	Asia
ERR024611	S. sonnei	III	Central Asia III	Asia
ERR200544	S. sonnei	V		Latin America
ERR200550	S. sonnei	V		Latin America
ERR025737	S. sonnei	IV		Europe
ERR025768	S. sonnei	III	Global III	Latin America
ERR316396	S. sonnei	III	Global III	Latin America
ERR200471	S. sonnei	III	Global III	Latin America
ERR025765	S. sonnei	I		Africa
ERR025722	S. sonnei	I		Europe
ERR024606	S. sonnei	I		Europe
ERR025754	S. sonnei	I		Europe
ERR025735	S. sonnei	II		Europe
ERR025726	S. sonnei	II		Europe
ERR028675	S. sonnei	II		Europe
ERR028673	S. sonnei	II		Europe
ERR025751	S. sonnei	II		Africa
ERR025762	S. sonnei	II		Africa
ERR025689	S. sonnei	II		Asia
ERR025692	S. sonnei	II		Asia
ERR025724	S. sonnei	II		Europe
ERR028700	S. sonnei	II		Europe
ERR028688	S. sonnei	III		Europe
ERR025747	S. sonnei	III		Europe
ERR025749	S. sonnei	III		Europe
ERR025702	S. sonnei	III		Asia
ERR025700	S. sonnei	III		Asia
ERR025701	S. sonnei	III		Asia
ERR025748	S. sonnei	III		Pacific
ERR028695	S. sonnei	III		Europe
ERR025698	S. sonnei	III		Asia
ERR316322	S. sonnei	III	Latin America IIIa	Latin America
ERR212328	S. sonnei	III	Latin America IIIa	Latin America
ERR316241	S. sonnei	III	Latin America IIIa	Latin America
ERR025767	S. sonnei	III	OJCA	Israel
ERR190834	S. sonnei	III	OJCA	Israel
ERR319257	S. sonnei	III	OJCA	Israel
ERR048302	S. flexneri 2a	Phylogroup 3		Asia
ERR048322	S. flexneri 2a	Phylogroup 3		Asia
ERR042799	S. flexneri 2a	Phylogroup 3		Africa
ERR042801	S. flexneri 2a	Phylogroup 3		Latin America
ERR048284	S. flexneri 2a	Phylogroup 3		Asia
ERR048306	S. flexneri 2a	Phylogroup 3		Asia
ERR048301	S. flexneri 2a	Phylogroup 3		Asia
ERR048304	S. flexneri 2a	Phylogroup 3		Asia
ERR048318	S. flexneri 2a	Phylogroup 3		Asia
ERR048336	S. flexneri 2a	Phylogroup 3		Asia
ERR048339	S. flexneri 2a	Phylogroup 3		Africa
ERR042803	S. flexneri 2a	Phylogroup 3		Latin America
ERR042804	S. flexneri 2a	Phylogroup 3		Africa
ERR048303	S. flexneri 2a	Phylogroup 3		Asia
ERR048321	S. flexneri 2a	Phylogroup 3		Asia
ERR042805	S. flexneri 2a	Phylogroup 3		Latin America
ERR042814	S. flexneri 2a	Phylogroup 3		Latin America
ERR042815	S. flexneri 2a	Phylogroup 3		Latin America
ERR042821	S. flexneri 2a	Phylogroup 3		Africa
ERR042824	S. flexneri 2a	Phylogroup 3		Latin America
ERR042825	S. flexneri 2a	Phylogroup 3		Latin America
ERR042830	S. flexneri 2a	Phylogroup 3		Africa
ERR042842	S. flexneri 2a	Phylogroup 3		Latin America
ERR042850	S. flexneri 2a	Phylogroup 3		Latin America
ERR042854	S. flexneri 2a	Phylogroup 3		Africa
ERR042860	S. flexneri 2a	Phylogroup 3		Africa
ERR126960	S. flexneri 2a	Phylogroup 3		Africa
ERR126961	S. flexneri 2a	Phylogroup 3		Africa
ERR126957	S. flexneri 2a	Phylogroup 3		Africa
ERR126958	S. flexneri 2a	Phylogroup 3		Africa
ERR200369	S. flexneri 2a	Phylogroup 3		Asia
ERR200370	S. flexneri 2a	Phylogroup 3		Asia
ERR200371	S. flexneri 2a	Phylogroup 3		Asia
ERR200372	S. flexneri 2a	Phylogroup 3		Asia
ERR200373	S. flexneri 2a	Phylogroup 3		Asia
ERR200374	S. flexneri 2a	Phylogroup 3		Asia
ERR200375	S. flexneri 2a	Phylogroup 3		Asia
ERR200376	S. flexneri 2a	Phylogroup 3		Asia
ERR200377	S. flexneri 2a	Phylogroup 3		Asia
ERR200378	S. flexneri 2a	Phylogroup 3		Asia
ERR200361	S. flexneri 2a	Phylogroup 3		Asia
ERR200379	S. flexneri 2a	Phylogroup 3		Asia
ERR200380	S. flexneri 2a	Phylogroup 3		Asia
ERR200381	S. flexneri 2a	Phylogroup 3		Asia
ERR200382	S. flexneri 2a	Phylogroup 3		Asia
ERR200362	S. flexneri 2a	Phylogroup 3		Asia
ERR200363	S. flexneri 2a	Phylogroup 3		Asia
ERR200364	S. flexneri 2a	Phylogroup 3		Asia
ERR200365	S. flexneri 2a	Phylogroup 3		Asia
ERR200366	S. flexneri 2a	Phylogroup 3		Asia
ERR200367	S. flexneri 2a	Phylogroup 3		Asia
ERR126986	S. flexneri 2a	Phylogroup 3		Africa
ERR126987	S. flexneri 2a	Phylogroup 3		Africa
ERR126988	S. flexneri 2a	Phylogroup 3		Africa
ERR126990	S. flexneri 2a	Phylogroup 3		Africa
ERR200353	S. flexneri 2a	Phylogroup 3		Asia
ERR200354	S. flexneri 2a	Phylogroup 3		Asia
ERR200355	S. flexneri 2a	Phylogroup 3		Asia
ERR200356	S. flexneri 2a	Phylogroup 3		Asia
ERR200357	S. flexneri 2a	Phylogroup 3		Asia
ERR200358	S. flexneri 2a	Phylogroup 3		Asia
ERR200359	S. flexneri 2a	Phylogroup 3		Asia
ERR200360	S. flexneri 2a	Phylogroup 3		Asia
ERR127012	S. flexneri 2a	Phylogroup 3		Africa
ERR127013	S. flexneri 2a	Phylogroup 3		Africa
ERR127014	S. flexneri 2a	Phylogroup 3		Africa
ERR127015	S. flexneri 2a	Phylogroup 3		Africa
ERR127016	S. flexneri 2a	Phylogroup 3		Asia
ERR127017	S. flexneri 2a	Phylogroup 3		Africa
ERR048281	S. flexneri	Phylogroup 2		NA
ERR126993	S. flexneri	Phylogroup 2		NA
ERR048317	S. flexneri	Phylogroup 7		NA
ERR127046	S. flexneri	Phylogroup 4		NA
ERR048288	S. flexneri	Phylogroup 6		NA
ERR832464	S. flexneri	Phylogroup 5		NA
ERR832481	S. flexneri	Phylogroup 3		NA
ERR217085	S. flexneri	Phylogroup 1		NA
ERR048305	S. flexneri	Phylogroup 1		NA
